# Supplementary material for: Conserved function of the HAUS6 calponin homology domain in anchoring augmin for microtubule branching
Source: Nat Commun. 2025 Aug 22;16:7845. doi: 10.1038/s41467-025-63165-z (PMC12373997; doi:10.1038/s41467-025-63165-z)
Supplement: Supplementary file 6 — Source Data [file 41467_2025_63165_MOESM6_ESM.xlsx]

## Sheet: Uncropped gels main
			Main Figures

## Sheet: Uncropped gels SI 
			SI Figures

## Sheet: Fig. 1e
	tubulin co-sedimentation plot
		A.thaliana_wt1	A.thaliana_wt2	A.thaliana_wt3			X.laevis wt1	X.laevis wt2	X.laevis wt3			Human_wt1	Human_wt2	Human_wt3	Human_wt4	Human_wt5			Drosophila_wt1	Drosophila_wt2	Drosophila_wt3	Drosophila_wt4
		2327.45	25202	41032.6			15428	14102.3	31639.5			19899.3	17702.3	37212.5	16785	35449.4			19709.6	48350.9	40672	38005.6
		19390.6	3715	7601.53			975.991	533.678	1948.31			4084.98	938.284	-	-	3702.47			603.678	10837.8	9004.18	6058.39
		4196.3	11894	20718.6			15684.6	14273.5	23179.7			6077.02	5940.2	34902.2	11675.2	25307.3			22554	53081.9	152175	37759
		20423.5	12902	13458.2			949.234	546.678	2887.57			2889.66	1883.13	-	-	6677.84			2413.03	16119.8	12799.2	13319
		5959.56	10416	15667			14122.5	6075.37	18631.8			13528.4	5558.85	10733.5	4473.12	19782			22793.3	47464.9	152222	34179.6
		11650.5	20584	24705.6			5426.9	6616.51	21429.4			11322.7	17962.1	7549.58	7175.99	12515.8			8990.8	27433.7	152194	24940.8
		27256.5	3595.57	10579.9			13462.8	11596.4	14057.1			7799.27	2211.33	7182.17	5116.56	27754.8			25299.4	41872.9	36947	24863.9
		932.698	4816.78	13019.6			8624.27	8568.7	11200.1			14379.3	3767.35	10975.9	1125.67	21047.3			20866.4	34678	47045.1	27788.7
		18477.3	2824.98	8180.84			9268.73	4824.07	26565.7			997.376	1165.65	2316.54	1701.79	18813.8			18231.6	50982.8	36255.1	28211
		5286.8	13834.1	20072.8			5614.27	11449.4	10973.8			18313.9	8985.97	20787.6	12324	15837.2			22450.5	51640.5	53460.2	30937.8
		4813.12	1603.89	8161.68			4019.95	2779.64	27961.1			5488.02	384.749	13645.6	556.406	16943.5			13868.7	47184.6	36969.4	26354.9
		18074.7	18055.8	29953.9			6773.62	15644	26213			22189	15735.5	42872.8	45516	28920.9			23366.7	62699.3	69498.2	37413.2

## Sheet: Fig. 2a-d
		tubulin co-sedimentation plot
		a							b					c				d
		Human_wt1	Human_wt2	Human_wt3	Human_wt4	Human_wt5			X.laevis wt1	X.laevis wt2	X.laevis wt3			A.thaliana_wt1	A.thaliana_wt2	A.thaliana_wt3		Drosophila_wt1	Drosophila_wt2	Drosophila_wt3	Drosophila_wt4
		19899.3	17702.3	37212.5	16785	35449.4			15428	14102.3	31639.5			2327.45	25202	41032.6		19709.6	48350.9	40672	38005.6
		4084.98	938.284	-	-	3702.47			975.991	533.678	1948.31			19390.6	3715	7601.53		603.678	10837.8	9004.18	6058.39
		6077.02	5940.2	34902.2	11675.2	25307.3			15684.6	14273.5	23179.7			4196.3	11894	20718.6		22554	53081.9	152175	37759
		2889.66	1883.13	-	-	6677.84			949.234	546.678	2887.57			20423.5	12902	13458.2		2413.03	16119.8	12799.2	13319
		13528.4	5558.85	10733.5	4473.12	19782			14122.5	6075.37	18631.8			5959.56	10416	15667		22793.3	47464.9	152222	34179.6
		11322.7	17962.1	7549.58	7175.99	12515.8			5426.9	6616.51	21429.4			11650.5	20584	24705.6		8990.8	27433.7	152194	24940.8
		7799.27	2211.33	7182.17	5116.56	27754.8			13462.8	11596.4	14057.1			27256.5	3595.57	10579.9		25299.4	41872.9	36947	24863.9
		14379.3	3767.35	10975.9	1125.67	21047.3			8624.27	8568.7	11200.1			932.698	4816.78	13019.6		20866.4	34678	47045.1	27788.7
		997.376	1165.65	2316.54	1701.79	18813.8			9268.73	4824.07	26565.7			18477.3	2824.98	8180.84		18231.6	50982.8	36255.1	28211
		18313.9	8985.97	20787.6	12324	15837.2			5614.27	11449.4	10973.8			5286.8	13834.1	20072.8		22450.5	51640.5	53460.2	30937.8
		5488.02	384.749	13645.6	556.406	16943.5			4019.95	2779.64	27961.1			4813.12	1603.89	8161.68		13868.7	47184.6	36969.4	26354.9
		22189	15735.5	42872.8	45516	28920.9			6773.62	15644	26213			18074.7	18055.8	29953.9		23366.7	62699.3	69498.2	37413.2
		Human_H8_deltaN_1	Human_H8_deltaN_2	Human_H8_deltaN_3					X.laevis deltaN_1	X.laevis deltaN_2	X.laevis deltaN_3			A.thaliana_deltaN-H8_1	A.thaliana_deltaN-H8_2	A.thaliana_deltaN-H8_3		Drosophila_H8deltN_1	Drosophila_H8deltN_2	Drosophila_H8deltN_3
		18345.7	22304.5	25833.5					9920.93	41751.5	32947.1			19836.2	18098.4	9357.44		13751.5	18276.3	14578.8
		-	-	-					-	5865.49	3058.71			5159.07	187.607	-		-	316.607	-
		8050.61	22764.8	21944					10196.2	29506.2	29631.7			13300.3	16583	17608.5		13609.4	17243.1	17076
		3163.1	19573.8	23787.2					-	2599.67	1981.79			4372.2	1699.72	-		1448.43	2654.62	587.749
		11453.1	14309.6	31195.7					6981.81	25058.3	21750.2			13346.9	11273.5	7778.9		11692.8	14194.1	13686.4
		-	-	827.506					92.192	4163.18	2505.54			5229.61	3259.1	-		3417.88	5946.68	2264.45
		20118.1	19328.8	19747.7					11558.2	31732.9	27685.7			17194.9	15234.4	2770.1		12158.6	16927.4	8691.15
		-	-	-					2439.5	7550.75	6833.05			8258.41	22497.7	6595.34		6131.73	10999.4	5854.83
		28702.6	20780.7	17319.3					10041	23413.3	25684.2			16852.2	11791	6250.54		13750.2	14761.6	5152.76
		19205.1	-	-					2541.08	2730.76	3915.9			6234.61	13959.4	11810.1		15408.9	22070.3	9699.39
		331.263	18490.5	12691.7					10043.9	19051.6	21104.3			7532.63	7389.87	2074.62		10731.2	12831.5	4069.05
		30655.3	19777	10973.7					3641.28	6108.9	8127.87			8157.29	17547.2	15288.1		20775.6	23252.8	14276

## Sheet: Fig. 3c
	tubulin co-sedimentation plot
	Human_wt1	Human_wt2	Human_wt3	Human_wt4	Human_wt5
	19899.3	17702.3	37212.5	16785	35449.4
	4084.98	938.284	-	-	3702.47
	6077.02	5940.2	34902.2	11675.2	25307.3
	2889.66	1883.13	-	-	6677.84
	13528.4	5558.85	10733.5	4473.12	19782
	11322.7	17962.1	7549.58	7175.99	12515.8
	7799.27	2211.33	7182.17	5116.56	27754.8
	14379.3	3767.35	10975.9	1125.67	21047.3
	997.376	1165.65	2316.54	1701.79	18813.8
	18313.9	8985.97	20787.6	12324	15837.2
	5488.02	384.749	13645.6	556.406	16943.5
	22189	15735.5	42872.8	45516	28920.9
	Human_4Amut_1	Human_4Amut_2	Human_4Amut_3
	24919.7	37054	27377.7
	2309.44	-	1636.06
	22917.1	26453.3	22585.5
	2669.18	-	1262.99
	45265.7	19320	18430.4
	7661.31	3432.59	5465.25
	44837.6	24361.8	20856.1
	10972.6	5264.02	12162.8
	31487.3	23141.8	11994.7
	13232.9	11955.6	13022.5
	6925.55	17565.6	10291.4
	30151.8	8853.84	13688.2

## Sheet: Fig. 3d
	tubulin co-sedimentation plot
		Drosophila_wt1	Drosophila_wt2	Drosophila_wt3	Drosophila_wt4
		19709.6	48350.9	40672	38005.6
		603.678	10837.8	9004.18	6058.39
		22554	53081.9	152175	37759
		2413.03	16119.8	12799.2	13319
		22793.3	47464.9	152222	34179.6
		8990.8	27433.7	152194	24940.8
		25299.4	41872.9	36947	24863.9
		20866.4	34678	47045.1	27788.7
		18231.6	50982.8	36255.1	28211
		22450.5	51640.5	53460.2	30937.8
		13868.7	47184.6	36969.4	26354.9
		23366.7	62699.3	69498.2	37413.2
		Drosophila_3Amut_1	Drosophila_3Amut_2	Drosophila_3Amut_3
		14383.1	12365.8	13145.6
		990.991	6.121	530.506
		14014.3	10745.3	11259.9
		650.506	42.536	79.95
		14209.9	9644.66	11712.7
		31.95	433.435	1121.41
		13665.1	13609.1	15080.6
		2060.15	1625.55	1512.72
		13569.1	10796.9	10904.2
		2489.57	1965.15	836.991
		10032.1	9042.73	8653.61
		3435.47	7056.87	1801.33

## Sheet: Fig. 3f
			WT	3A-mut
			0.957016	0.906697
			0.950624	0.894758
			0.949307	0.936437
			0.96696	0.912562
			0.987659	0.888935
			0.977872	0.948664
			0.975458	0.970207
			0.976316	0.922783
			0.971818	0.878197
			0.984309	0.779638
			0.880844	0.93304
			0.768547	0.947594
			0.876031	0.930838
			0.949838	0.925028
			0.984947	0.920096
			0.933214	0.927155
			0.893238	0.940885
			0.898046	0.783467
			0.842556	0.889012
			0.941251	0.9049
			0.880302	0.927414
			0.934445	0.68226
			0.864659	0.80586
			0.768958	0.928462
			0.93006	0.873426
			0.939407	0.923734
			0.958927	0.938303
			0.965415	0.911946
			0.927787	0.855533
			0.90456	0.938918
			0.955391	0.944605
			0.953257	0.916954
			0.880151	0.805759
			0.687953	0.647372
			0.885689	0.965644
			0.941248	0.820022
			0.893995	0.79627
			0.942737	0.877958
			0.967414	0.730942
			0.795327	0.934872
			0.969831	0.94983
			0.954166	0.918625
			0.977268	0.944524
			0.961004	0.91923
			0.948488	0.852738
			0.952795	0.569344
			0.943708	0.624477
			0.966977	0.911677
			0.962733	0.718886
			0.986668	0.897255
			0.986811	0.923655
			0.905156	0.899989
			0.97458	0.934465
			0.97662	0.921313
			0.935339	0.898427
			0.959425	0.904327
			0.983121	0.928357
			0.976503	0.759172
			0.942036	0.958373
			0.974372	0.871778
			0.910501	0.892486
			0.98317	0.850656
			0.978112	0.829412
			0.923216	0.958518
			0.726104	0.948768
			0.940627	0.924253
			0.845491	0.926682
			0.918705	0.795617
			0.742496	0.718266
			0.890123	0.927165
			0.967789	0.939143
			0.881953	0.831482
			0.917117	0.83572
			0.884919	0.944073
			0.955811	0.954352
			0.961786	0.940129
			0.990686	0.912009
			0.974354	0.94455
			0.94933	0.73554
			0.933077	0.888368
			0.930853	0.934958
			0.948984	0.897421
			0.678643	0.869764
			0.921886	0.774061
			0.93916	0.870708
			0.842499	0.931786
			0.929887	0.8905
			0.899238	0.949436
			0.90314	0.913119
			0.924314	0.85866
			0.919482	0.831588
			0.951014	0.74698
			0.945744	0.945018
			0.859071	0.823333
			0.97961	0.927351
			0.913305	0.711
			0.761064	0.952439
			0.833851	0.882135
			0.95657	0.90814
			0.81596	0.610773
			0.893568	0.970557
			0.84932	0.849381
			0.876958	0.492474
			0.722915	0.939847
			0.933773	0.927023
			0.814638	0.948338
			0.939678	0.910106
			0.980746	0.948469
			0.94266	0.75606
			0.950689	0.925821
			0.963012	0.813054
			0.964878	0.957923
			0.990748	0.775765
			0.975996	0.928735
			0.952214	0.710263
			0.95789	0.889654
			0.984025	0.580288
			0.981704	0.826951
			0.951024	0.651568
			0.91684	0.724753
			0.940186	0.698436
			0.89359	0.787252
			0.949672	0.653739
			0.956211	0.765962
			0.813205	0.600826
			0.972402	0.556408
			0.959377	0.821216
			0.926232	0.787544
			0.969956	0.7581
			0.936647	0.77937
			0.922966	0.546971
			0.845597	0.849213
			0.737166	0.928214
			0.633369	0.97525
			0.679721	0.706652
			0.746951	0.365182
			0.971155	0.919477
			0.856418	0.930041
			0.660969	0.938961
			0.987004	0.743388
			0.735566	0.582233
			0.880657	0.636048
			0.981216	0.945849
			0.958727	0.950882
			0.95197	0.858402
			0.923128	0.661582
			0.938333	0.977151
			0.448135	0.71594
			0.924482	0.522267
			0.430016	0.933989
			0.963612	0.934178
			0.922186	0.674221
			0.957046	0.0616756
			0.976575	0.940962
			0.89734	0.965134
			0.730164	0.836446
			0.974224	0.848859
			0.970736	0.913593
			0.96972	0.900127
			0.864178	0.864459
			0.763807	0.549706
			0.963706	0.734184
			0.977276	0.717211
			0.640052	0.908683
			0.958118	0.898793
			0.97186	0.954779
			0.837876	0.976941
			0.742694	0.406052
			0.964082	0.918411
			0.955723	0.921456
			0.95912	0.897762
			0.925587	0.73093
			0.93067	0.77045
			0.848185	0.446058
			0.86076	0.848899
			0.955512	0.589204
			0.782962	0.828194
			0.729905	0.894108
			0.952061	0.855564
			0.794778	0.895424
			0.84799	0.749909
			0.967454	0.684546
			0.927323	0.903513
			0.859614	0.758632
			0.979286	0.728111
			0.952658	0.945531
			0.920154	0.893392
			0.945345	0.649674
			0.810785	0.93259
			0.836419	0.882807
			0.978287	0.488302
			0.582622	0.697539
			0.890803	0.576793
			0.924434	0.977439
			0.971619	0.821141
			0.821747	0.750026
			0.936185	0.847901
			0.821732	0.812276
			0.959052	0.562722
			0.942759	0.65684
			0.962119	0.60873
			0.716821	0.497846
			0.873382	0.946915
			0.947125	0.872613
			0.88586	0.743667
			0.940429	0.890292
			0.973683	0.965631
			0.859498	0.919283
			0.962257	0.948108
			0.524505	0.744318
			0.97864	0.923224
			0.779232	0.932566
			0.96273	0.871387
			0.965623	0.375988
			0.890272	0.821752
			0.891312	0.857464
			0.95288	0.745837
			0.953112	0.871049
			0.91392	0.903998
			0.57035	0.78463
			0.953296	0.911825
			0.443063	0.929738
			0.967051	0.930921
			0.819425	0.891155
			0.940429	0.919289
			0.989772	0.876738
			0.956723	0.926396
			0.850798	0.819071
			0.901999	0.913384
			0.947769	0.921034
			0.937078	0.811385
			0.971263	0.912351
			0.949469	0.704868
			0.975001	0.845279
			0.915011	0.848685
			0.955805	0.773194
			0.896287	0.700739
			0.960597	0.809084
			0.903609	0.914284
			0.968819	0.947523
			0.90121	0.844244
			0.950633	0.918851
			0.949601	0.937291
			0.960803	0.761471
			0.946204	0.833566
			0.865116	0.842834
			0.943994	0.749909
			0.811989	0.743117
			0.725386	0.908011
			0.932725	0.841904
			0.989282	0.794891
			0.89327	0.92088
			0.905212	0.820972
			0.776169	0.843851
			0.912753	0.841171
			0.957103	0.859085
			0.87776	0.866751
			0.967444	0.742984
			0.956771	0.880594
			0.88303	0.539453
			0.924956	0.768968
			0.896507	0.361145
			0.931325	0.828134
			0.960893	0.782996
			0.947696	0.934716
			0.96318	0.893302
			0.880584	0.93289
			0.84914	0.897551
			0.868355	0.89313
			0.926647	0.925135
			0.855362	0.880255
			0.893459	0.905118
			0.912273	0.7874
			0.982062	0.805635
			0.883886	0.921633
			0.976853	0.793035
			0.932221	0.847336
			0.857465	0.887197
			0.849647	0.74415
			0.939354	0.865149
			0.860204	0.886358
			0.911098	0.830103
			0.88404	0.553318
			0.906256	0.925208
			0.93434	0.603502
			0.982306	0.922073
			0.970369	0.815878
			0.708815	0.871972
			0.949547	0.906579
			0.92089	0.874448
			0.930008	0.767786
			0.873911	0.578719
			0.96571	0.861549
			0.900643	0.752743
			0.962562	0.802691
			0.882141	0.851201
			0.870143	0.661931
			0.839002	0.818423
			0.849399	0.877584
			0.903033	0.894802
			0.814624	0.884924
			0.888883	0.570133
			0.976946	0.948621
			0.743488	0.828998
			0.975951	0.786665
			0.928125	0.782569
			0.939898	0.878951
			0.937645	0.686516
			0.981465	0.87069
			0.942884	0.862026
			0.827005	0.922529
			0.954239	0.833294
			0.95938	0.946362
			0.945796	0.953013
			0.903494	0.889605
			0.931821	0.955295
			0.926819	0.891995
			0.933789	0.850201
			0.873492	0.829319
			0.975338	0.881185
			0.858127	0.894814
			0.947751	0.909171
			0.942424	0.936666
			0.926904	0.827493
			0.886303	0.868489
			0.958853	0.898219
			0.974894	0.887862
			0.795516	0.819923
			0.928461	0.722622
			0.893603	0.717652
			0.847888	0.738482
			0.943415	0.739465
			0.971653	0.727987
			0.957104	0.900465
			0.857032	0.763668
			0.972604	0.934428
			0.925365	0.918874
			0.90545	0.912502
			0.911061	0.915381
			0.906199	0.915579
			0.971554	0.904875
			0.921797	0.843977
			0.983593	0.911512
			0.849543	0.714586
			0.610919	0.941794
			0.954386	0.833397
			0.962681	0.784149
			0.947846	0.797047
			0.968641	0.891346
			0.907376	0.757528
			0.978385	0.943813
			0.904381	0.883066
			0.970041	0.838841
			0.960947	0.87629
			0.916313	0.883419
			0.953464	0.977485
			0.897904	0.931422
			0.819939	0.89683
			0.894893	0.947354
			0.924958	0.83683
			0.935875	0.948965
			0.92906	0.914555
			0.914347	0.920093
			0.976633	0.757582
			0.893188	0.846669
			0.902085	0.905099
			0.925466	0.914773
			0.924619	0.892651
			0.942819	0.926387
			0.971118	0.913668
			0.90531	0.677488
			0.95811	0.547508
			0.94712	0.855597
			0.87679	0.889792
			0.962151	0.711525
			0.937623	0.793726
			0.935988	0.560438
			0.984336	0.830651
			0.961893	0.899245
			0.975164	0.880984
			0.785614	0.843021
			0.905909	0.889458
			0.960314	0.717904
			0.817364	0.734455
			0.95983	0.873251
			0.92536	0.6717
			0.956333	0.885434
			0.955273	0.922824
			0.949652	0.910265
			0.89504	0.902491
			0.936787	0.865959
			0.950049	0.938812
			0.980987	0.924213
			0.934926	0.899649
			0.793199	0.8677
			0.982461	0.776216
			0.954104	0.724817
			0.947423	0.878464
			0.937811	0.94697
			0.820745	0.812469
			0.9725	0.740121
			0.730919	0.837471
			0.979389	0.917918
			0.954286	0.847449
			0.957829	0.899309
			0.971735	0.928389
			0.948126	0.936387
			0.971857	0.916224
			0.936475	0.840985
			0.876786	0.912758
			0.98136	0.933577
			0.96961	0.582162
			0.945962	0.85384
			0.921485	0.838826
			0.922323	0.853872
			0.949227	0.895102
			0.940964	0.885225
			0.920895	0.640723
			0.969715	0.264146
			0.982985	0.919246
			0.448291	0.928249
			0.955538	0.822152
			0.97073	0.607213
			0.96772	0.901157
			0.904584	0.82344
			0.97828	0.884851
			0.98125	0.897775
			0.989146	0.880639
			0.939681	0.40323
			0.600443	0.902488
			0.98611	0.896673
			0.947727	0.918813
			0.964176	0.786872
			0.823843	0.937875
			0.985321	0.897705
			0.941646	0.912201
			0.849229	0.951628
			0.447586	0.788099
			0.948482	0.880994
			0.961467	0.920721
			0.950988	0.946151
			0.946075	0.942951
			0.978653	0.858422
			0.899774	0.906644
			0.946023	0.906802
			0.965532	0.845719
			0.931948	0.915146
			0.977124	0.920799
			0.913965	0.815982
			0.964363	0.880381
			0.932111	0.879203
			0.977872	0.914016
			0.931917	0.899668
			0.884341	0.8691
			0.981638	0.920534
			0.935571	0.867202
			0.980799	0.844105
			0.956914	0.663427
			0.830853	0.912597
			0.940441	0.626662
			0.93638	0.898193
			0.96613	0.949049
			0.959479	0.810626
			0.975215	0.885692
			0.980112	0.910926
			0.956858	0.928929
			0.972491	0.950551
			0.883657	0.876428
			0.962276	0.920239
			0.903657	0.916916
			0.991547	0.871679
			0.876476	0.855609
			0.970237	0.952316
			0.936286	0.867362
			0.782377	0.947951
			0.897445	0.971506
			0.990839	0.926901
			0.943959	0.958159
			0.978331	0.955627
			0.719046	0.895688
			0.89532	0.944725
			0.982018	0.94326
			0.921322	0.830475
			0.931509	0.320319
			0.95051	0.923829
			0.918381	0.830844
			0.972333	0.874532
			0.993005	0.905525
			0.960564	0.950761
			0.870714	0.950752
			0.955053	0.936328
			0.934384	0.819846
			0.954422	0.809587
			0.9853	0.91167
			0.976844	0.958475
			0.917752	0.942107
			0.961549	0.878745
			0.932244	0.929899
			0.98095	0.975479
			0.985451	0.871569
			0.77458	0.955812
			0.77926	0.955609
			0.96351	0.949128
			0.974421	0.878046
			0.980566	0.929887
			0.971928	0.881828
			0.943164	0.891012
			0.958008	0.928132
			0.940062	0.963425
			0.881033	0.87608
			0.225019	0.890313
			0.980542	0.973253
			0.960884	0.851889
			0.948302	0.876044
			0.931803	0.744694
			0.894167	0.80357
			0.791986	0.960232
			0.985536	0.897482
			0.809336	0.934768
			0.960038	0.937617
			0.714932	0.933766
			0.946113	0.912853
			0.989453	0.973535
			0.643136	0.926496
			0.989691	0.917067
			0.983306	0.902523
			0.987643	0.871662
			0.978546	0.892753
			0.762224	0.896418
			0.985521	0.843257
			0.936735	0.667249
			0.972831	0.965324
			0.971007	0.950625
			0.856006	0.930102
			0.923017	0.219779
			0.957484	0.823933
			0.972438	0.752629
			0.974897	0.924114
			0.984425	0.915233
			0.948265	0.933473
			0.948827	0.926554
			0.952345	0.89527
			0.789308	0.835881
				0.817215
				0.926208
				0.907182
				0.90933
				0.0558022
				0.863387
				0.944243
				0.928419
				0.81493
				0.942175
				0.861136
				0.963324
				0.844382
				0.801814
				0.952424
				0.835172
				0.935816
				0.796537
				0.964759
				0.953751
				0.740893
				0.810085
				0.951938
				0.931956
				0.966379
				0.97281
				0.922144
				0.880246
				0.952873
				0.90648
				0.973903
				0.933537
				0.945867
				0.981278
				0.886227
				0.742803
				0.912157
				0.78876
				0.939571
				0.804237
				0.927629
				0.95117
				0.934457
				0.96436
				0.968864
				0.912741
				0.888676
				0.9461
				0.949143
				0.947453
				0.888309
				0.902726
				0.930185
				0.893868
				0.879754
				0.760477
				0.523878
				0.913598
				0.709073

## Sheet: Fig 6e
		WT NSC +Dox	WT SiHAUS6 +Dox	4A-mut NSC +Dox	4A-mut SiHAUS6 +Dox	WT SiHAUS6 -Dox	4A-mut SiHAUS6 -Dox
		11.33	18.96	15.75	11.94	12.65	10.95
		10.85	15.81	13.21	10.84	12.33	9.32
		10.64	14.08	12.83	10.56	11.93	8.64
		10.18	13.97	11.93	9.62	11.28	8.17
		10.04	13.07	11.84	9.4	11.19	8.07
		9.74	12.61	11.4	9.15	10.36	7.83
		9.37	12.57	11.34	8.82	9.01	7.36
		8.89	12.54	11.32	8.2	8.2	7.31
		8.87	12.41	11.18	8.03	8.19	7.19
		8.69	12.31	11.16	7.95	7.97	6.79
		8.55	11.74	10.73	7.81	7.89	6.37
		8.48	11.7	10.7	7.53	7.81	6.31
		8.33	11.48	10.65	7.49	7.8	5.94
		8.21	11.46	10.48	7.39	7.7	5.93
		8.04	11.34	10.3	7.37	7.42	5.91
		7.98	10.8	10.23	7.22	7.42	5.87
		7.88	10.79	10.17	7.06	7.4	5.83
		7.67	10.77	10.14	7.01	7.33	5.77
		7.47	10.7	10.13	6.98	7.27	5.75
		7.38	10.4	9.97	6.62	7.18	5.74
		11.87	10.4	9.83	6.45	7.03	5.67
		11.42	10.23	9.79	6.42	6.96	5.67
		10.23	10.18	9.71	6.38	6.93	5.66
		10.06	10.17	9.61	6.3	6.91	5.59
		9.99	10.13	9.58	6.12	6.91	5.48
		9.99	10.11	9.53	6.05	6.9	5.48
		9.85	10.09	9.36	6.04	6.88	5.45
		9.53	9.74	9.32	5.93	6.79	5.29
		9.49	9.55	9.31	5.91	6.75	5.24
		9.3	9.3	9.2	5.88	6.74	5.21
		9.16	9.05	9.07	5.7	6.71	5.1
		9.09	8.9	8.94	5.61	6.63	5.02
		9.02	8.62	8.65	5.54	6.56	5.01
		9	8.62	8.64	5.54	6.55	4.88
		8.99	8.6	8.62	5.44	6.54	4.74
		8.84	8.43	8.61	5.39	6.42	4.52
		8.77	8.42	8.55	5.32	6.23	4.51
		8.77	8.37	8.5	5.12	6.22	9.24
		8.76	8.24	8.45	4.88	6.22	8.38
		8.75	8.06	8.27	4.62	6.2	7.43
		8.74	7.69	8.25	4.49	6.17	6.59
		8.7	7.63	8.18	4.33	6.15	6.54
		8.6	7.47	8.15	4.22	6.13	6.49
		8.51	7.41	7.91	4.14	6.04	6.49
		8.49	7.09	7.45	4.07	6.03	6.47
		8.31	7.06	7.39	4.01	6	6.45
		8.3	7.03	7.1	4	5.99	6.44
		8.27	6.88	6.88	3.79	5.99	6.28
		8.22	6.17	23.2	3.58	5.97	6.19
		8.18	11.14	11.45	3.1	5.92	6.14
		8.15	10.73	11.37	11.96	5.88	6.12
		8.14	10.43	11.2	9.42	5.76	5.78
		7.91	9.8	11.09	9.14	5.71	5.67
		7.91	9.5	10.92	8.52	5.67	5.65
		7.87	9.34	10.83	7.78	5.65	5.64
		7.8	9.29	10.7	7.58	5.49	5.62
		7.7	8.43	10.31	7.44	5.47	5.53
		7.61	8.09	10.29	7.43	5.29	5.41
		7.6	7.78	9.92	7.24	4.97	5.34
		7.56	7.71	9.66	7.2	4.92	5.22
		7.52	7.64	9.51	6.72	4.9	5.22
		7.52	7.64	9.4	6.64	4.84	5.19
		7.5	7.59	9.39	6.44	4.71	5.06
		7.34	7.54	9.29	6.39	4.63	5.04
		7.23	7.52	9.19	6.34	4.62	4.99
		7.22	7.49	9.1	6.34	9.76	4.97
		7.09	7.44	8.99	6.32	8.66	4.89
		7.08	7.37	8.86	6.3	8.45	4.86
		6.65	7.36	8.83	6.25	8.07	4.84
		6.65	7.3	8.8	6.18	7.99	4.81
		6.59	7.18	8.79	6.15	7.63	4.75
		5.95	7.11	8.78	6.12	6.71	4.7
		12.32	6.92	8.77	6.11	6.64	4.4
		9.65	6.86	8.68	6.06	6.44	4.3
		9.33	6.86	8.63	6	6.38	4.19
		9.31	6.83	8.48	5.97	6.3	4.02
		9.11	6.8	8.47	5.94	6.27	4.01
		8.41	6.79	8.44	5.86	6.23	3.99
		8.37	6.71	8.43	5.8	6.2	3.9
		8.14	6.69	8.39	5.74	6.19	3.77
		7.64	6.67	8.25	5.67	5.82	3.76
		7.27	6.63	8.24	5.67	5.81	3.62
		7.12	6.55	8.16	5.66	5.78	9.67
		7.1	6.52	8.09	5.63	5.7	9.19
		7.01	6.37	7.98	5.55	5.67	8.91
		6.88	6.35	7.93	5.45	5.65	8.18
		6.84	6.16	7.89	5.44	5.51	8.02
		6.84	6.16	7.87	5.42	5.44	7.07
		6.77	6.11	7.86	5.42	5.31	6.91
		6.54	6.08	7.86	5.42	5.24	6.88
		6.54	6.01	7.85	5.41	5.2	6.85
		6.5	5.95	7.79	5.4	5.14	6.63
		6.4	5.66	7.77	5.36	5.13	6.62
		6.39	5.49	7.76	5.29	5.11	6.55
		6.37	5.26	7.73	5.28	5.07	6.48
		6.34	15.53	7.69	5.27	5.07	6.45
		6.2	15.51	7.53	5.26	5.02	6.43
		6.13	9.19	7.43	5.18	5.02	6.38
		6.11	8.76	7.4	5.18	4.96	6.37
		5.77	8.32	7.38	5.17	4.96	6.35
		5.75	7.99	7.33	5.11	4.86	6.31
		5.48	7.6	7.16	5.02	4.7	6.25
			7.6	7.16	5.01	4.66	6.05
			7.57	7.1	4.99	4.53	5.94
			7.2	7.08	4.94	4.3	5.92
			7.11	6.96	4.94	4.24	5.91
			6.94	6.96	4.91	4.09	5.85
			6.55	6.86	4.86	3.93	5.7
			6.55	6.77	4.84	7.78	5.67
			6.51	6.65	4.82	7.76	5.63
			6.23	6.62	4.68	7.7	5.59
			6.19	10.98	4.67	7.57	5.56
			6.09	10.72	4.64	7.28	5.55
			5.99	9.88	4.62	7.07	5.43
			5.9	9.22	4.48	7.05	5.42
			5.84	8.77	4.34	6.66	5.38
			5.84	8.53	4.31	6.57	5.35
			5.81	7.8	4.27	6.56	5.26
			5.78	7.66	4.09	6.54	5.24
			5.77	7.63	4.06	6.36	5.22
			5.76	7.56	3.95	6.3	5.19
			5.75	7.55	3.73	6.29	5.16
			5.68	7.39	3.59	6.28	5.11
			5.62	7.3	8.89	6.2	5.01
			5.59	7.24	7.92	6.2	4.91
			5.57	6.94	7.51	6.12	4.91
			5.48	6.94	7.25	6.11	4.91
			5.37	6.92	7.16	6.01	4.89
			5.35	6.9	7.14	5.94	4.76
			5.28	6.88	7	5.93	3.98
			4.92	6.8	6.63	5.88
			4.58	6.76	6.62	5.86
			4.55	6.74	6.42	5.81
			4.18	6.73	6.35	5.73
				6.71	6.32	5.72
				6.67	6.27	5.71
				6.63	6.21	5.67
				6.63	6.2	5.65
				6.63	6.18	5.58
				6.62	6.06	5.56
				6.49	5.92	5.4
				6.48	5.85	5.39
				6.35	5.81	5.32
				6.17	5.8	5.31
				6.16	5.75	5.27
				5.98	5.73	5.24
				5.81	5.59	5.21
				5.8	5.58	5.1
				5.78	5.56	5
				5.7	5.55	4.91
				5.68	5.53	4.81
				5.58	5.52	4.76
				5.41	5.48	4.75
				5.32	5.45	4.71
				5.22	5.4	4.69
				5.21	5.39	4.61
					5.27	4.57
					5.26	4.35
					5.25	4.28
					5.25	4.16
					5.22	3.85
					5.2	3.69
					5.14	3.55
					5.14	3.14
					4.99	2.63
					4.95	2.53
					4.92
					4.87
					4.82
					4.81
					4.79
					4.74
					4.56
					4.55
					4.52
					4.45
					4.33
					4.28
					4.27
					4.2
					4.11
					3.87
					3.67

## Sheet: Supplementary Fig. 3d
																						Mass photometry measurement
																									H.sapiens											D.melanogaster
																						frame_indices	x_coords	y_coords	contrasts	calibrated_values	fit_errors	diffblur_errors	neareast_neighbour_distances	selections				frame_indices	x_coords	y_coords	contrasts	calibrated_values	fit_errors	diffblur_errors	neareast_neighbour_distances	selections
																						5	32.7358	16.166	-0.00432168	124.393	0.06912	nan	15.4542	1				5	16.0744	5.35354	-0.003673	105.616	0.221137	nan	7.53795	1
																						5	65.8434	20.8922	-0.0031581	90.7117	0.316386	nan	13.1636	1				5	107.106	5.05624	-0.00346855	99.6981	0.145256	nan	7.94087	1
																						5	108.954	34.7376	-0.00215216	61.5932	0.206534	nan	10.3083	1				5	23.2437	7.68173	-0.00481995	138.817	0.154147	nan	5.11638	1
																						5	134.88	36.3228	-0.00499648	143.926	0.140693	nan	7.12353	1				5	128.577	9.27698	-0.00504222	145.25	0.195513	nan	4.90073	1
																						5	98.3397	41.3768	-0.00443683	127.727	0.110833	nan	9.28392	1				5	134.983	16.8006	-0.00389267	111.975	0.138203	nan	6.91694	1
																						5	71.1898	43.0549	-0.00418106	120.323	0.146512	nan	8.34819	1				5	141.785	18.0563	-0.0031728	91.1371	0.16643	nan	6.91694	1
																						5	128.161	42.7887	-0.00409695	117.888	0.256854	nan	4.53601	1				5	32.2846	19.2568	-0.00446469	128.533	0.0985045	nan	6.64	1
																						5	50.1322	46.0949	-0.00485551	139.846	0.155274	nan	12.2223	1				5	110.829	20.0056	-0.00422912	121.714	0.175246	nan	5.0206	1
																						5	132.181	51.122	-0.00379727	109.213	0.125886	nan	7.33542	1				5	105.106	22.1385	-0.0035332	101.569	0.244522	nan	6.10775	1
																						6	108.284	22.6403	-0.0044498	128.102	0.113798	nan	7.44626	1				5	52.341	25.738	-0.00362146	104.124	0.207554	nan	4.53844	1
																						6	61.1844	40.8764	-0.00363471	104.508	0.202991	nan	9.14916	1				5	77.9616	26.8222	-0.00259793	74.4965	0.122617	nan	12.2263	1
																						6	138.902	42.2024	-0.00484555	139.558	0.266954	nan	6.42565	1				5	137.005	29.3532	-0.00339976	97.7068	0.108989	nan	12.2664	1
																						7	95.257	32.6196	-0.00473891	136.471	0.0990818	nan	6.90182	1				5	122.209	31.261	-0.00224169	64.1847	0.361801	nan	8.44524	1
																						7	13.5103	14.4087	-0.00385355	110.842	0.195515	nan	6.67015	1				5	64.9641	32.7714	-0.00331132	95.1467	0.167438	nan	10.8804	1
																						7	45.9597	24.1636	-0.00409854	117.934	0.285919	nan	5.86785	1				5	9.24121	38.1401	-0.00359794	103.443	0.079011	nan	10.0664	1
																						7	124.078	44.7642	-0.00379401	109.119	0.354258	nan	4.53601	1				5	50.6138	48.872	-0.00335755	96.4851	0.206562	nan	7.65512	1
																						8	53.829	6.13321	-0.00435867	125.464	0.341729	nan	4.4031	1				5	73.8752	50.8105	-0.0104537	301.896	0.0617079	nan	9.64518	1
																						8	107.024	11.7507	-0.00790416	228.094	0.0441694	nan	7.96457	1				5	138.43	50.4509	-0.00700693	202.122	0.125256	nan	10.8465	1
																						8	113.069	16.9355	-0.00418908	120.555	0.299117	nan	7.44626	1				5	33.769	51.1324	-0.00311746	89.5352	0.175596	nan	5.31218	1
																						8	143.903	38.1677	-0.00514842	148.325	0.178946	nan	6.42565	1				5	14.8601	53.4012	-0.00353236	101.545	0.129577	nan	5.57513	1
																						9	78.0625	5.0483	-0.00403876	116.204	0.193412	nan	10.9552	1				6	117.257	9.06366	-0.00359215	103.276	0.370114	nan	5.11707	1
																						9	49.8913	19.8076	-0.00506091	145.791	0.129141	nan	5.86785	1				6	60.3594	22.8504	-0.00315641	90.6627	0.240382	nan	8.14649	1
																						9	115.296	26.6111	-0.00495055	142.597	0.070612	nan	8.05856	1				6	5.77065	53.4799	-0.0055028	158.583	0.0767201	nan	9.08983	1
																						9	124.993	49.6562	-0.00382779	110.097	0.227592	nan	4.97692	1				6	96.0585	21.1942	-0.0024432	70.0178	0.174302	nan	4.25936	1
																						10	72.0775	32.486	-0.00528962	152.412	0.0913139	nan	10.6061	1				7	66.0019	14.3943	-0.0037484	107.799	0.130768	nan	8.47436	1
																						10	18.3564	42.3587	-0.0047768	137.568	0.106789	nan	6.05659	1				7	74.4531	15.0197	-0.00294078	84.4209	0.282581	nan	6.7438	1
																						10	65.3512	49.0217	-0.00447607	128.863	0.0707353	nan	8.34819	1				7	81.1969	15.0317	-0.00399866	115.043	0.0978939	nan	6.7438	1
																						11	138.466	7.50148	-0.00455427	131.126	0.133739	nan	14.116	1				7	20.3566	27.05	-0.00404852	116.486	0.0951907	nan	5.7432	1
																						11	7.22256	12.1826	-0.00378531	108.867	0.122301	nan	6.67015	1				7	115.777	36.733	-0.00325371	93.4791	0.0900806	nan	8.44524	1
																						11	35.7906	21.6316	-0.00496959	143.148	0.0735823	nan	10.4796	1				7	108.53	49.0958	-0.00476404	137.198	0.228414	nan	5.73377	1
																						11	126.589	38.2086	-0.00486376	140.085	0.261542	nan	6.50793	1				7	32.2814	12.6168	-0.00334949	96.2516	0.264687	nan	5.18888	1
																						12	96.2428	6.14499	-0.00514369	148.188	0.0797337	nan	12.1511	1				7	124.099	16.6688	-0.00376743	108.35	0.273624	nan	3.87481	1
																						12	22.619	22.558	-0.00397885	114.47	0.124519	nan	12.2221	1				7	17.231	44.2635	-0.00292357	83.9228	0.147909	nan	3.71486	1
																						12	88.3819	32.0125	-0.004553	131.089	0.230792	nan	5.89729	1				8	113.798	25.1942	-0.00388521	111.759	0.23482	nan	5.97781	1
																						12	23.7973	53.2904	-0.0045163	130.027	0.121406	nan	11.1963	1				8	27.0436	36.1934	-0.00363908	104.634	0.14964	nan	5.86122	1
																						12	12.758	51.422	-0.00413166	118.893	0.129978	nan	8.51996	1				8	67.8821	43.2532	-0.00300531	86.2888	0.250182	nan	3.474	1
																						13	49.4268	6.04309	-0.0064762	186.76	0.0851348	nan	4.4031	1				8	36.7454	46.7324	-0.00261334	74.9428	0.317473	nan	5.31218	1
																						13	124.412	8.82324	-0.00459613	132.338	0.0809293	nan	13.9449	1				8	36.1981	34.0188	-0.00355056	102.072	0.0787396	nan	9.40926	1
																						13	35.187	33.3408	-0.00439956	126.648	0.0858827	nan	8.83836	1				9	43.0234	41.5127	-0.00541244	155.967	0.106999	nan	8.16442	1
																						13	82.8998	34.1862	-0.0057318	165.212	0.245088	nan	5.89729	1				9	52.3819	21.1997	-0.0033231	95.4878	0.107478	nan	4.53844	1
																						13	106.552	42.5366	-0.00466979	134.47	0.0705566	nan	6.69246	1				9	128.277	46.6332	-0.00373653	107.455	0.147686	nan	5.62102	1
																						13	12.3252	42.9131	-0.00418558	120.454	0.0974335	nan	6.05659	1				10	56.5888	43.2831	-0.00459064	132.179	0.07966	nan	3.60648	1
																						13	73.5031	21.225	-0.00407852	117.355	0.28688	nan	4.51468	1				10	99.5905	37.2094	-0.00373535	107.421	0.165295	nan	6.08953	1
																						13	139.746	28.706	-0.00352608	101.363	0.197433	nan	10.3348	1				10	112.481	10.901	-0.00402008	115.663	0.13273	nan	5.11707	1
																						14	75.2441	15.6347	-0.00488421	140.677	0.28978	nan	5.00939	1				10	121.994	44.9811	-0.00357328	102.73	0.166073	nan	6.49683	1
																						14	110.246	20.0813	-0.00472593	136.095	0.081198	nan	8.25462	1				10	16.7271	48.1479	-0.00244498	70.0692	0.334328	nan	3.91697	1
																						14	133.003	39.3111	-0.00535618	154.339	0.100172	nan	6.50793	1				11	22.0729	4.89417	-0.00398141	114.544	0.0980284	nan	7.54109	1
																						14	45.5895	50.0821	-0.0040114	115.412	0.138029	nan	11.0697	1				11	23.5815	12.2828	-0.00328659	94.431	0.17945	nan	4.84243	1
																						15	70.6346	5.62297	-0.00426871	122.86	0.0798699	nan	7.76976	1				11	92.108	15.6566	-0.0047284	136.167	0.125149	nan	4.47089	1
																						15	8.96258	20.8116	-0.00414048	119.148	0.135614	nan	8.80269	1				11	24.681	30.8294	-0.00363426	104.495	0.215653	nan	5.7432	1
																						15	52.523	36.3654	-0.00447387	128.799	0.085936	nan	9.56788	1				11	70.6843	31.0836	-0.00353405	101.594	0.220898	nan	4.43474	1
																						15	100.372	39.9688	-0.00389444	112.026	0.152327	nan	6.69246	1				11	77.9838	33.1044	-0.00580311	167.276	0.22711	nan	4.51258	1
																						16	66.1706	36.8915	-0.00350953	100.884	0.147234	nan	9.4295	1				11	66.1108	40.2647	-0.00364128	104.698	0.207521	nan	3.474	1
																						16	87.3177	38.1351	-0.0044776	128.907	0.189611	nan	3.91012	1				11	100.042	19.6866	-0.00382966	110.151	0.329038	nan	4.25936	1
																						16	64.2635	46.1261	-0.00384793	110.68	0.0587311	nan	9.4295	1				11	48.1867	30.7987	-0.00311231	89.3861	0.163131	nan	7.48285	1
																						17	11.5207	4.69834	-0.00834524	240.862	0.103745	nan	16.315	1				11	19.2846	41.1678	0.00238328	-68.2833	0.366691	nan	3.49248	1
																						17	77.8271	19.9268	-0.00450771	129.778	0.222711	nan	4.51468	1				12	42.596	21.8906	-0.0055692	160.505	0.0441519	nan	4.73074	1
																						17	47.0337	26.0498	-0.00509495	146.777	0.125702	nan	6.26823	1				12	128.586	8.28485	-0.00371306	106.776	0.222927	nan	3.79238	1
																						17	90.2132	53.0815	-0.00497552	143.32	0.302004	nan	10.9763	1				12	119.104	18.9923	0.00303102	-87.0331	0.299931	nan	3.33532	1
																						18	113.54	43.1125	-0.00428525	123.339	0.0976664	nan	7.01132	1				12	130.946	30.7031	-0.00351458	101.031	0.0874776	nan	5.28973	1
																						18	42.7333	14.6087	-0.00553116	159.404	0.199349	nan	6.21043	1				12	129.827	41.23	-0.00358398	103.039	0.258567	nan	5.62102	1
																						18	110.996	29.5324	-0.00424459	122.162	0.106011	nan	5.15409	1				12	90.8608	31.5256	-0.00381947	109.856	0.276966	nan	4.79346	1
																						18	100.022	48.1553	-0.00480469	138.375	0.118681	nan	8.19393	1				13	93.4684	40.8451	-0.00470289	135.428	0.123559	nan	6.11623	1
																						19	37.0015	43.0976	-0.00675422	194.807	0.057443	nan	4.46624	1				13	135.639	40.4777	-0.00385624	110.921	0.131034	nan	5.86018	1
																						19	132.899	25.9054	-0.00516159	148.706	0.0771829	nan	9.31899	1				13	104.477	40.843	-0.00317733	91.2682	0.288204	nan	4.9608	1
																						19	78.3833	6.19487	-0.00499733	143.951	0.0803135	nan	6.89531	1				13	19.9479	44.7736	-0.00388087	111.633	0.244414	nan	3.66623	1
																						19	46.0502	19.8592	-0.00483317	139.199	0.269825	nan	6.21043	1				14	8.10906	14.3631	-0.00427361	123.002	0.199961	nan	3.3847	1
																						20	103.55	22.2027	-0.00527572	152.01	0.0793502	nan	9.20024	1				14	13.1027	34.7415	-0.00384397	110.565	0.222973	nan	5.44202	1
																						20	102.425	31.3339	-0.00541814	156.132	0.110854	nan	6.82172	1				14	74.1333	19.9817	-0.0038569	110.94	0.31825	nan	6.32336	1
																						20	83.4083	38.0574	-0.00420969	121.152	0.131307	nan	3.91012	1				14	22.0856	39.0818	-0.00317026	91.0637	0.286539	nan	3.49248	1
																						21	91.3426	21.9211	-0.0051163	147.395	0.231727	nan	6.99142	1				14	51.7821	11.0411	-0.00294243	84.4686	0.363913	nan	7.44584	1
																						21	112.6	9.52612	-0.00468308	134.855	0.103913	nan	4.30062	1				14	68.4802	16.8091	-0.0040073	115.293	0.243234	nan	5.5315	1
																						21	70.5788	21.9124	-0.00488639	140.74	0.279546	nan	6.69233	1				15	106.478	27.1706	-0.00505498	145.62	0.0819958	nan	6.58133	1
																						21	75.5668	26.374	-0.00526323	151.648	0.210246	nan	6.69233	1				15	75.2749	29.4954	-0.00276292	79.2725	0.334358	nan	4.51258	1
																						21	75.6097	33.3073	-0.00531177	153.053	0.0876378	nan	6.93335	1				15	96.9899	30.7543	-0.00379687	109.202	0.195092	nan	5.27795	1
																						22	41.5867	51.7703	-0.00491898	141.683	0.0922779	nan	9.8102	1				15	116.057	32.9094	-0.0036183	104.033	0.329382	nan	5.31271	1
																						23	115.462	32.1062	-0.00422304	121.538	0.100082	nan	5.15409	1				15	83.3438	44.2466	-0.00349399	100.435	0.0999298	nan	8.79106	1
																						23	104.961	37.6668	-0.00499705	143.943	0.104156	nan	6.82172	1				15	125.457	6.14253	-0.00330248	94.891	0.242507	nan	3.79238	1
																						23	34.1083	39.6952	-0.00345011	99.1643	0.295893	nan	4.46624	1				15	74.8753	13.702	-0.00416343	119.812	0.339961	nan	6.12721	1
																						24	137	48.4489	-0.00457665	131.774	0.0851263	nan	9.20731	1				15	80.8474	15.0722	-0.00330042	94.8314	0.32346	nan	6.12721	1
																						24	50.3482	32.1394	-0.00523328	150.781	0.245759	nan	5.94502	1				15	37.6734	30.7075	-0.00322653	92.6924	0.313721	nan	5.4378	1
																						24	72.2902	9.4229	-0.00363825	104.61	0.189162	nan	4.01038	1				15	13.7669	40.1429	-0.00383083	110.185	0.342288	nan	4.99998	1
																						24	139.748	12.2156	-0.00369009	106.111	0.196523	nan	7.75269	1				16	53.9386	35.5851	-0.00382982	110.156	0.177316	nan	7.47205	1
																						24	89.502	15.1763	-0.00481797	138.759	0.101788	nan	3.61042	1				16	94.9758	12.2266	-0.00331891	95.3665	0.141842	nan	3.8064	1
																						24	54.8949	28.3092	-0.00530263	152.789	0.278719	nan	5.94502	1				16	13.6682	22.1552	-0.00365132	104.989	0.263789	nan	9.57188	1
																						25	18.1309	20.8632	-0.00460821	132.687	0.0786306	nan	9.64211	1				16	112.893	28.6414	-0.00401825	115.61	0.281732	nan	5.31271	1
																						25	116.697	10.8327	-0.00487255	140.339	0.233357	nan	4.30062	1				16	67.8787	34.518	-0.00374469	107.692	0.181149	nan	4.43474	1
																						25	36.921	17.2162	-0.00429702	123.679	0.216101	nan	7.46814	1				16	86.0397	10.1354	-0.00334578	96.1443	0.304637	nan	7.16467	1
																						25	96.5297	35.6577	-0.00392104	112.796	0.145674	nan	7.31123	1				16	32.5299	28.9428	-0.00346729	99.6616	0.35442	nan	5.4378	1
																						25	25.8237	38.3532	-0.00155907	44.4252	0.358106	nan	8.39252	1				16	102.195	49.1622	-0.00306038	87.883	0.288121	nan	6.77689	1
																						26	119.433	17.1651	-0.00434747	125.14	0.192907	nan	4.4287	1				17	26.705	29.1391	-0.00648475	187.007	0.10441	nan	5.82824	1
																						26	9.80351	16.0027	-0.00427832	123.138	0.314783	nan	5.13742	1				17	35.3391	5.39451	-0.00367937	105.801	0.224544	nan	6.09377	1
																						27	29.6041	47.6617	-0.00519753	149.746	0.0881177	nan	3.42735	1				17	14.3047	8.53862	-0.00405869	116.781	0.139035	nan	7.05437	1
																						27	73.2905	20.9597	-0.00443218	127.592	0.189706	nan	5.57048	1				17	99.7003	26.2254	-0.00348584	100.199	0.264087	nan	5.27795	1
																						28	93.1061	15.3905	-0.00436237	125.571	0.146593	nan	3.61042	1				17	137.316	33.4494	-0.00396304	114.012	0.290517	nan	6.93656	1
																						28	138.266	19.8252	-0.00477425	137.494	0.114456	nan	7.75269	1				17	90.65	49.1357	-0.00358494	103.067	0.0942915	nan	5.29664	1
																						28	130.247	42.1902	-0.00417728	120.213	0.126222	nan	9.20731	1				17	126.363	33.3432	-0.00337758	97.0648	0.307253	nan	5.28973	1
																						29	77.7868	24.2481	-0.00447518	128.837	0.209316	nan	5.57048	1				18	39.7432	18.214	-0.00761712	219.785	0.110272	nan	5.5746	1
																						29	42.6199	22.0428	-0.00344691	99.0719	0.239366	nan	7.46814	1				18	26.0784	48.4486	-0.00395984	113.919	0.0989937	nan	7.14763	1
																						30	15.9441	43.2217	-0.00423948	122.014	0.0700411	nan	9.53894	1				18	24.0353	18.9712	-0.00259395	74.3813	0.145814	nan	8.19585	1
																						30	125.847	50.3335	-0.00491108	141.454	0.0705233	nan	9.25629	1				18	134.056	25.7126	-0.0116586	336.772	0.0546486	nan	8.33937	1
																						30	50.8869	51.1478	-0.0063864	184.16	0.150151	nan	14.7581	1				18	104.93	35.9029	-0.00514206	148.14	0.180478	nan	4.9608	1
																						30	122.308	13.7963	-0.00424839	122.272	0.30432	nan	4.4287	1				18	44.0763	39.67	-0.00416482	119.853	0.228037	nan	4.53099	1
																						30	11.6781	33.6472	-0.00696524	200.916	0.0432946	nan	10.4819	1				18	51.8773	46.926	-0.00298306	85.6448	0.107736	nan	10.6539	1
																						30	86.6051	36.9541	-0.00418747	120.508	0.210222	nan	10.0089	1				18	37.6228	46.4951	-0.00228928	65.5622	0.301675	nan	9.39307	1
																						31	24.0604	21.2205	-0.00625966	180.491	0.0548959	nan	4.37671	1				19	20.7306	5.628	-0.00543641	156.661	0.113529	nan	6.44173	1
																						31	117.545	8.94218	-0.00523965	150.965	0.253829	nan	6.80071	1				19	13.1007	45.0982	-0.00649801	187.391	0.109821	nan	4.99998	1
																						31	8.84442	21.0498	-0.0045137	129.952	0.110204	nan	5.13742	1				19	4.92057	13.2275	-0.00673814	194.342	0.0870759	nan	3.3847	1
																						31	85.2415	50.255	-0.00433882	124.89	0.0935748	nan	11.2398	1				19	138.446	16.1603	-0.0034819	100.085	0.113369	nan	8.81376	1
																						32	134.725	33.8917	-0.0027804	79.7786	0.173375	nan	9.42942	1				19	67.6623	5.45049	-0.00378349	108.814	0.144698	nan	5.85749	1
																						32	46.9216	36.2012	-0.00452855	130.381	0.214078	nan	7.39844	1				20	62.1066	28.9032	-0.00564863	162.804	0.230549	nan	8.05257	1
																						32	75.6388	44.4135	-0.00496388	142.983	0.0615756	nan	10.9409	1				21	29.3354	6.43826	-0.00657147	189.517	0.0863795	nan	6.09377	1
																						32	109.748	45.3309	-0.00442367	127.346	0.109832	nan	3.79352	1				21	57.7964	6.92872	-0.00357962	102.913	0.174803	nan	9.97606	1
																						32	26.6945	49.4731	-0.00495381	142.691	0.11707	nan	3.42735	1				21	98.7758	12.0051	-0.00294892	84.6566	0.270121	nan	3.64856	1
																						33	127.179	23.2302	-0.00336119	96.5904	0.143559	nan	10.6172	1				21	73.4374	30.698	-0.00354955	102.043	0.145281	nan	6.74477	1
																						33	102.084	45.384	-0.00449755	129.484	0.128505	nan	3.89991	1				21	20.5882	39.3109	-0.00381488	109.723	0.126364	nan	9.46344	1
																						34	65.3102	48.0223	-0.00441923	127.217	0.0693334	nan	5.15697	1				21	129.938	18.4608	-0.00385116	110.773	0.32128	nan	5.68114	1
																						34	25.9468	5.11382	-0.00308822	88.6888	0.220434	nan	16.2168	1				22	87.824	37.9008	-0.0049389	142.26	0.0786978	nan	10.6127	1
																						34	110.799	12.06	-0.00507837	146.297	0.128579	nan	7.43126	1				22	90.6096	7.31209	-0.00318268	91.423	0.152723	nan	9.41863	1
																						34	44.4311	14.6749	-0.00397098	114.242	0.0936528	nan	5.36697	1				22	66.331	44.3664	-0.0030345	87.1337	0.095405	nan	12.0151	1
																						34	85.5233	16.5154	-0.00515583	148.539	0.0599454	nan	10.9384	1				22	111.086	14.9855	-0.00404115	116.273	0.186569	nan	3.67915	1
																						34	141.218	25.5977	-0.00398726	114.713	0.122121	nan	10.5332	1				22	105.677	17.8925	-0.00356529	102.499	0.307524	nan	5.17315	1
																						34	19.9343	51.886	-0.00415163	119.471	0.100971	nan	7.17791	1				22	34.2295	19.0356	-0.00325318	93.4639	0.191121	nan	5.5746	1
																						35	6.58378	6.68747	-0.0036484	104.904	0.167388	nan	14.5392	1				22	109.37	52.859	-0.00380704	109.496	0.0706954	nan	8.28507	1
																						36	54.2448	18.1396	-0.00407911	117.372	0.0606629	nan	10.4074	1				23	50.5913	14.9544	-0.00290997	83.5291	0.151623	nan	4.46699	1
																						36	19.6916	21.4841	-0.0041128	118.347	0.13756	nan	4.37671	1				23	40.1189	29.4847	-0.00362701	104.285	0.238527	nan	3.79159	1
																						36	77.7487	25.9153	-0.00401018	115.376	0.0964578	nan	12.1985	1				23	100.263	15.3369	-0.00330632	95.0021	0.307184	nan	3.64856	1
																						37	43.3161	29.7408	-0.00516719	148.868	0.122512	nan	7.39844	1				23	100.24	40.3981	-0.00303164	87.051	0.209858	nan	6.49637	1
																						37	106.93	21.6814	-0.00433961	124.912	0.0767869	nan	10.3703	1				24	72.0158	12.997	-0.00341572	98.1689	0.132019	nan	8.71219	1
																						37	125.193	44.6108	-0.00511936	147.484	0.0789881	nan	6.22618	1				24	33.7494	27.3558	-0.00425092	122.345	0.19258	nan	6.44398	1
																						37	7.65246	34.5194	-0.00377001	108.424	0.137924	nan	9.76813	1				24	29.4069	32.1168	-0.00314205	90.2472	0.344097	nan	6.44398	1
																						37	54.3299	36.4834	-0.00201919	57.7439	0.345292	nan	6.53618	1				24	135.155	39.3287	-0.00357599	102.808	0.118092	nan	6.45742	1
																						38	31.8008	42.5316	-0.0049986	143.988	0.0731847	nan	9.59348	1				24	54.1994	46.1616	-0.00363451	104.502	0.138352	nan	11.4637	1
																						38	79.5571	46.2422	-0.00411748	118.482	0.0837178	nan	6.9551	1				24	101.499	50.2746	-0.00366421	105.362	0.231275	nan	8.28507	1
																						38	12.076	25.8103	-0.00469868	135.306	0.0710499	nan	5.15238	1				24	92.1702	28.0957	-0.00279997	80.3448	0.318345	nan	4.25926	1
																						38	40.0186	37.5815	-0.00476666	137.274	0.109704	nan	8.5059	1				24	38.9843	35.6822	-0.00365834	105.192	0.147747	nan	6.30047	1
																						38	118.073	45.2733	-0.00378665	108.906	0.153775	nan	7.15103	1				24	38.7489	43.9776	-0.00361663	103.984	0.110086	nan	7.48391	1
																						39	66.7454	4.53639	-0.00513129	147.829	0.0862488	nan	3.51976	1				25	94.7488	20.5706	-0.00283582	81.3828	0.282242	nan	3.7526	1
																						39	39.0907	15.2075	-0.00424206	122.089	0.0699404	nan	5.36697	1				25	23.906	14.1368	-0.00383625	110.342	0.30134	nan	3.4106	1
																						39	58.4133	41.5871	-0.00433838	124.877	0.0945761	nan	6.53618	1				26	10.7925	19.1282	-0.00360088	103.529	0.102578	nan	7.81584	1
																						39	67.9111	52.4754	-0.00410257	118.051	0.080325	nan	5.15697	1				26	34.7222	50.2859	-0.00368498	105.963	0.131259	nan	7.48391	1
																						40	16.1858	43.259	-0.00331058	95.1254	0.138182	nan	11.0482	1				26	106.846	9.07197	-0.0031057	89.195	0.190789	nan	7.27669	1
																						40	31.981	31.0816	-0.00421192	121.216	0.0946037	nan	7.01823	1				26	78.2655	42.9773	-0.00450711	129.761	0.158401	nan	6.39968	1
																						40	131.297	45.8382	-0.00366524	105.392	0.153484	nan	6.22618	1				26	127.791	49.7649	-0.0032501	93.3747	0.15791	nan	9.47872	1
																						41	67.6826	16.6874	-0.00516636	148.844	0.0619914	nan	7.07262	1				26	43.6439	30.8811	-0.00292892	84.0777	0.313219	nan	3.79159	1
																						42	22.3822	25.3094	-0.00471297	135.72	0.160235	nan	4.0249	1				27	44.2185	20.195	-0.00396234	113.992	0.103662	nan	8.25085	1
																						42	97.9244	51.7675	-0.00469748	135.272	0.0779811	nan	6.38034	1				27	64.9846	28.3371	-0.00411358	118.369	0.206689	nan	6.97928	1
																						42	80.373	53.1492	-0.00382829	110.111	0.139256	nan	6.9551	1				27	132.377	14.0707	-0.00431019	124.061	0.183224	nan	8.48386	1
																						42	117.157	30.0006	-0.00376075	108.156	0.141546	nan	9.57568	1				27	28.3003	18.1409	-0.00406571	116.984	0.267606	nan	5.94492	1
																						43	139.193	47.2467	-0.00486752	140.194	0.0723949	nan	8.02043	1				27	110.794	18.653	-0.00367698	105.731	0.218878	nan	3.67915	1
																						43	32.3926	10.4279	-0.00360349	103.604	0.0948402	nan	8.22851	1				27	117.294	24.1549	-0.00355366	102.162	0.150797	nan	8.48181	1
																						43	23.3169	16.5594	-0.00401243	115.442	0.16343	nan	6.3084	1				27	87.3715	27.2978	-0.00334234	96.0447	0.332332	nan	4.86458	1
																						43	127.83	20.9569	-0.00405715	116.736	0.140771	nan	9.03571	1				27	77.098	34.4234	-0.0035638	102.455	0.0732437	nan	8.63313	1
																						43	78.9513	24.9136	-0.00492655	141.902	0.0841758	nan	8.8402	1				27	16.6407	50.1237	-0.00340526	97.866	0.240328	nan	9.0526	1
																						43	8.15212	29.1494	-0.00419591	120.753	0.219169	nan	5.15238	1				27	136.864	33.1013	-0.0036766	105.721	0.219871	nan	5.22877	1
																						43	5.22532	41.8692	-0.00488	140.555	0.140537	nan	4.20895	1				28	6.63447	12.5102	-0.00364863	104.911	0.198348	nan	6.99782	1
																						44	118	39.5391	-0.00498457	143.582	0.162299	nan	5.07389	1				28	58.5445	35.5533	-0.00377607	108.6	0.100603	nan	9.11139	1
																						44	27.173	41.783	-0.00485144	139.728	0.0620694	nan	10.4823	1				29	16.9946	5.20392	-0.00413251	118.917	0.261613	nan	4.98433	1
																						44	75.4539	42.0251	-0.00539354	155.42	0.0576525	nan	4.58089	1				29	120.843	9.53951	-0.00406317	116.91	0.246664	nan	5.06084	1
																						44	113.721	20.0989	-0.00394486	113.486	0.0813262	nan	10.4809	1				29	93.9933	24.2463	-0.00359382	103.324	0.143267	nan	3.7526	1
																						44	58.2982	25.3923	-0.00497187	143.214	0.0769657	nan	10.2244	1				29	56.2226	24.9395	-0.00390279	112.268	0.1568	nan	5.86809	1
																						45	27.359	25.8003	-0.00435197	125.27	0.190101	nan	5.00095	1				29	131.635	33.1114	-0.00405491	116.671	0.285843	nan	5.22877	1
																						45	35.6018	52.2598	-0.00499539	143.895	0.0706719	nan	9.97177	1				29	112.11	35.8258	-0.00347704	99.9439	0.0821445	nan	11.0207	1
																						45	91.5757	52.402	-0.00486328	140.071	0.125884	nan	6.38034	1				29	118.343	47.2928	-0.00328676	94.436	0.166804	nan	9.01365	1
																						45	47.557	23.5323	-0.0051018	146.975	0.0826408	nan	6.91585	1				30	75.4275	48.7132	-0.00382038	109.882	0.297381	nan	6.39968	1
																						45	132.132	28.903	-0.00401669	115.565	0.0913969	nan	9.03571	1				30	55.7148	9.10051	-0.00350938	100.88	0.116099	nan	10.4521	1
																						46	70.1805	26.0197	-0.00512742	147.717	0.0715546	nan	8.8402	1				30	105.044	27.3685	-0.00378847	108.959	0.219125	nan	5.86038	1
																						46	56.2001	42.3705	-0.0048006	138.257	0.0819354	nan	10.4749	1				30	14.5499	37.3425	-0.00322646	92.6905	0.364407	nan	6.1438	1
																						46	64.698	10.2754	-0.00530776	152.937	0.149736	nan	7.07262	1				30	89.8674	38.706	-0.00342666	98.4857	0.153032	nan	5.11127	1
																						46	20.1063	21.9897	-0.0038373	110.372	0.24849	nan	4.0249	1				30	131.873	41.2099	-0.00439088	126.397	0.109212	nan	5.1499	1
																						46	51.4856	33.0164	-0.00407494	117.251	0.196581	nan	6.62093	1				30	95.8243	52.3336	-0.00338614	97.3125	0.253474	nan	12.4632	1
																						46	19.5266	34.6129	-0.00471517	135.784	0.100594	nan	7.39621	1				30	5.69803	42.3936	-0.00410194	118.033	0.348813	nan	4.55842	1
																						46	45.2842	35.3358	-0.00462374	133.137	0.242834	nan	5.87421	1				30	140.836	41.8181	-0.00351375	101.007	0.22431	nan	8.23774	1
																						46	112.976	40.251	-0.00431098	124.084	0.272931	nan	5.07389	1				31	134.172	5.77877	-0.00370323	106.491	0.082614	nan	8.48386	1
																						46	116.944	49.1265	-0.00437213	125.854	0.0882819	nan	9.64534	1				31	54.1783	19.439	-0.00379374	109.111	0.130725	nan	5.86809	1
																						47	81.9851	9.23506	-0.00413794	119.075	0.0964302	nan	8.29833	1				31	101.116	41.0497	-0.00400559	115.244	0.084628	nan	6.44715	1
																						47	120.064	7.12956	-0.00540343	155.706	0.049977	nan	11.6129	1				31	12.2398	8.32085	-0.00609473	175.717	0.159913	nan	5.32446	1
																						48	40.5649	38.8336	-0.00556894	160.497	0.193331	nan	5.87421	1				31	84.3291	20.3413	-0.00327635	94.1347	0.123334	nan	7.59275	1
																						48	9.18495	50.5402	-0.00513916	148.057	0.0811496	nan	7.05763	1				31	20.3006	32.6084	-0.00331003	95.1096	0.264788	nan	6.29168	1
																						49	42.1266	44.7189	-0.00480457	138.371	0.172608	nan	6.089	1				31	39.6753	38.9299	-0.00663131	191.25	0.0839482	nan	4.65733	1
																						49	21.0803	27.3817	-0.00488518	140.705	0.115018	nan	5.47929	1				31	109.33	47.3302	-0.00341616	98.1817	0.112207	nan	9.01365	1
																						49	77.3587	46.1912	-0.0042934	123.575	0.0997582	nan	4.58089	1				31	62.0224	22.0176	-0.00314642	90.3736	0.1807	nan	6.49425	1
																						49	79.0627	32.4845	-0.00451791	130.074	0.116847	nan	10.2004	1				32	42.2217	5.73913	-0.00711529	205.259	0.111383	nan	12.5036	1
																						50	44.0964	29.52	-0.0048309	139.134	0.0715082	nan	5.93582	1				32	99.4905	6.31251	-0.00325128	93.4087	0.127183	nan	12.0082	1
																						50	76.0309	15.0152	-0.00462721	133.237	0.0889144	nan	8.29833	1				32	47.6659	31.9199	-0.00395778	113.86	0.171495	nan	5.97551	1
																						50	91.5139	31.1946	-0.00508756	146.563	0.0825042	nan	6.0559	1				32	9.95723	44.0179	-0.00362559	104.244	0.365866	nan	4.55842	1
																						51	4.62324	17.3109	-0.00649346	187.259	0.0332786	nan	9.76741	1				33	21.9288	5.90918	-0.00344433	98.9972	0.132562	nan	4.98433	1
																						51	85.4072	22.1325	-0.00480558	138.401	0.088965	nan	8.34574	1				33	36.7064	32.1442	-0.0039234	112.865	0.146468	nan	6.61031	1
																						51	101.088	37.2154	-0.00496896	143.13	0.0738304	nan	5.36776	1				33	11.3507	50.0409	-0.00416694	119.914	0.162876	nan	6.1821	1
																						51	106.076	28.5381	-0.00432178	124.396	0.102027	nan	7.33476	1				33	50.4544	39.7447	-0.00285163	81.8404	0.190282	nan	8.12963	1
																						52	111.89	15.3785	-0.00411438	118.393	0.137767	nan	9.18076	1				34	119.98	4.55275	-0.00644184	185.765	0.123091	nan	5.06084	1
																						52	62.5465	28.4672	-0.00502589	144.778	0.0721533	nan	5.05495	1				34	136.927	19.4875	-0.0032987	94.7816	0.246284	nan	5.96705	1
																						52	15.8415	48.1949	-0.0042958	123.644	0.155967	nan	7.05763	1				34	79.1455	26.8138	-0.00325443	93.5	0.0824865	nan	8.29238	1
																						52	104.56	9.85034	-0.00421093	121.188	0.309621	nan	9.18076	1				34	10.9563	13.4883	-0.00326114	93.6942	0.357736	nan	5.32446	1
																						53	137.558	51.1859	-0.00512208	147.562	0.0814466	nan	24.2255	1				34	69.2061	25.3807	-0.0038415	110.494	0.310594	nan	5.79933	1
																						54	47.7484	37.3083	-0.00550851	158.748	0.0910777	nan	8.60198	1				34	20.4937	38.8971	-0.00396021	113.93	0.134727	nan	6.1438	1
																						54	135.083	27.0872	-0.00462045	133.042	0.127685	nan	22.2197	1				34	67.6054	39.0108	-0.00321142	92.2551	0.179761	nan	10.0845	1
																						54	113.133	30.5376	-0.0033335	95.7889	0.208186	nan	7.33476	1				34	83.6437	42.2351	-0.00336684	96.7541	0.325475	nan	5.31829	1
																						55	21.1541	23.2392	-0.00485152	139.731	0.158734	nan	6.09795	1				35	42.2927	21.7641	-0.00491743	141.638	0.221018	nan	6.01403	1
																						55	114.32	42.1287	-0.00457324	131.675	0.117512	nan	10.8544	1				35	110.045	20.8564	-0.00371443	106.815	0.0795775	nan	3.52878	1
																						55	93.107	25.352	-0.00416416	119.834	0.23181	nan	6.0559	1				35	43.2608	35.9575	-0.00314009	90.1904	0.366363	nan	4.65733	1
																						55	18.7964	30.2677	-0.00553561	159.533	0.137632	nan	7.32231	1				35	132.304	46.3417	-0.00362986	104.368	0.141221	nan	5.1499	1
																						56	87.7391	9.61018	-0.0045085	129.801	0.243225	nan	12.7376	1				35	18.3973	17.1032	-0.00380234	109.36	0.260136	nan	6.91412	1
																						56	103.466	42.0277	-0.00471711	135.84	0.119403	nan	5.36776	1				35	133.513	24.381	-0.00357914	102.899	0.262756	nan	5.96705	1
																						57	63.1554	10.9039	-0.00425619	122.498	0.0938148	nan	14.6979	1				35	116.652	37.0426	-0.00376064	108.153	0.136849	nan	9.16676	1
																						57	67.1728	26.4302	-0.00416283	119.795	0.151336	nan	5.05495	1				35	134.395	36.6822	-0.00369595	106.281	0.153227	nan	5.18283	1
																						58	49.7482	4.88116	-0.00485887	139.943	0.138967	nan	14.6979	1				35	94.9609	39.1318	-0.00296303	85.065	0.183001	nan	4.74379	1
																						58	121.808	7.70124	-0.00330394	94.9333	0.177137	nan	23.4953	1				35	42.4057	45.0919	-0.00429945	123.75	0.137471	nan	6.1467	1
																						58	33.8725	9.31222	-0.00460609	132.626	0.0913602	nan	16.4824	1				35	7.87204	18.6562	-0.00340542	97.8707	0.335042	nan	6.01828	1
																						58	97.3837	19.8275	-0.0066776	192.589	0.0632203	nan	6.98645	1				35	64.9222	29.2897	-0.00448469	129.112	0.212238	nan	5.79933	1
																						58	82.6262	45.8297	-0.00517128	148.986	0.0471364	nan	11.0153	1				36	111.567	4.48289	-0.00371281	106.769	0.120216	nan	8.4133	1
																						59	15.0975	23.9483	-0.00412763	118.776	0.230882	nan	6.09795	1				36	119.89	27.265	-0.00401143	115.413	0.0587741	nan	10.2998	1
																						59	57.3655	32.5048	-0.00372256	107.051	0.118776	nan	9.5797	1				36	98.1752	32.4146	-0.00347249	99.8122	0.105459	nan	7.44666	1
																						59	8.24552	43.2962	-0.00508846	146.589	0.0700659	nan	7.24709	1				36	124.412	46.9996	-0.00317426	91.1794	0.232602	nan	7.919	1
																						59	92.9027	52.4842	-0.00424185	122.082	0.0875091	nan	9.11659	1				36	140.843	47.9066	-0.00358161	102.971	0.103191	nan	5.28836	1
																						60	127.787	36.8328	-0.0050995	146.909	0.131307	nan	8.75211	1				37	89.301	12.6663	-0.00352507	101.334	0.125097	nan	10.9946	1
																						60	136.162	39.7099	-0.00396522	114.075	0.278676	nan	4.13723	1				37	34.5355	25.9005	-0.00373269	107.344	0.130791	nan	6.61031	1
																						60	9.17098	50.484	-0.00368842	106.063	0.169653	nan	3.43388	1				37	107.496	37.491	-0.00437131	125.83	0.145998	nan	8.26809	1
																						62	135.648	45.6891	-0.00369151	106.152	0.166947	nan	6.00127	1				37	103.603	48.2137	-0.00367891	105.787	0.083059	nan	8.13216	1
																						63	52.8886	40.974	-0.00618955	178.462	0.109392	nan	3.58852	1				37	56.4551	14.8267	-0.00336057	96.5726	0.197934	nan	4.30751	1
																						63	116.756	37.0119	-0.00475564	136.955	0.110331	nan	7.68331	1				37	89.317	23.6608	-0.00375914	108.11	0.166426	nan	4.58415	1
																						63	20.8795	43.4513	-0.00400772	115.305	0.144341	nan	8.21279	1				38	22.6099	11.6206	-0.00368263	105.895	0.135841	nan	5.75194	1
																						64	12.4271	10.0304	-0.00627168	180.839	0.0460825	nan	14.1718	1				38	122.513	12.3555	-0.00402267	115.738	0.129099	nan	7.37291	1
																						64	36.1206	34.1254	-0.00481141	138.569	0.175744	nan	7.27203	1				38	65.5742	16.5232	-0.00387526	111.471	0.135701	nan	4.10026	1
																						64	83.8172	51.7327	-0.00466551	134.346	0.113991	nan	9.11659	1				38	85.3967	47.2562	-0.0140127	404.917	0.044375	nan	5.31829	1
																						64	62.9792	49.2609	-0.0043887	126.333	0.0792276	nan	13.0574	1				38	90.7141	29.4309	-0.00317959	91.3336	0.289245	nan	4.93876	1
																						65	44.8584	23.9828	-0.00362597	104.255	0.155117	nan	4.57005	1				38	47.0083	30.0041	-0.00151865	43.255	0.317564	nan	5.24574	1
																						65	28.9262	45.0948	-0.0041245	118.686	0.155183	nan	5.57342	1				38	50.906	49.5174	-0.00394388	113.457	0.360867	nan	9.58337	1
																						65	6.44419	48.3968	-0.00443134	127.568	0.0933968	nan	3.43388	1				39	37.7556	4.58354	-0.00402601	115.835	0.102019	nan	12.9393	1
																						66	55.1952	11.9605	-0.00443414	127.649	0.0909019	nan	13.9365	1				39	129.757	13.7276	-0.00309889	88.9977	0.166003	nan	5.816	1
																						66	66.9307	35.7858	-0.00370298	106.484	0.179229	nan	4.55046	1				39	97.0579	43.3869	-0.00332426	95.5214	0.190507	nan	4.74379	1
																						66	77.7043	40.3699	-0.00211141	60.4134	0.243547	nan	9.51589	1				39	13.8856	48.7953	-0.00336118	96.5902	0.326593	nan	11.0013	1
																						66	98.2298	45.929	-0.00453008	130.426	0.104548	nan	4.86076	1				39	30.3963	53.0314	-0.00398586	114.673	0.258578	nan	6.84706	1
																						67	76.1323	10.5044	-0.0071779	207.071	0.146266	nan	11.458	1				40	15.0369	32.3974	-0.00401108	115.402	0.24809	nan	7.42726	1
																						67	87.5847	10.8646	-0.00488102	140.584	0.0754844	nan	11.458	1				40	6.74742	11.9705	-0.00347562	99.9027	0.359927	nan	6.77963	1
																						67	53.6364	37.4643	-0.00395061	113.652	0.189798	nan	3.58852	1				40	34.6636	18.5983	-0.00377783	108.651	0.126206	nan	3.53674	1
																						67	110.702	52.3079	-0.00495464	142.715	0.0921573	nan	14.0088	1				40	143.083	43.1161	-0.00330238	94.8882	0.21645	nan	5.28836	1
																						68	34.4227	46.0177	-0.00455111	131.035	0.11312	nan	5.57342	1				41	56.8484	10.5372	-0.00386485	111.17	0.177249	nan	4.30751	1
																						68	115.309	29.4661	-0.00530776	152.937	0.102509	nan	7.68331	1				41	21.8157	36.09	-0.00400034	115.092	0.0814793	nan	7.71929	1
																						69	117.774	5.9132	-0.00523502	150.832	0.0959216	nan	13.1115	1				42	6.22254	36.7207	-0.00596642	172.003	0.14052	nan	9.81755	1
																						69	49.3828	24.6271	-0.00441417	127.071	0.120111	nan	4.57005	1				42	102.084	11.4974	-0.0058804	169.513	0.0390856	nan	6.54727	1
																						69	106.974	31.2545	-0.00448426	129.099	0.115808	nan	8.52467	1				42	128.75	19.4559	-0.00396568	114.088	0.0764275	nan	5.816	1
																						70	124.965	49.9024	-0.00473377	136.322	0.061298	nan	8.96757	1				42	123.233	32.9427	-0.00521018	150.113	0.0702324	nan	8.23898	1
																						70	70.955	33.6618	-0.00529164	152.47	0.0980498	nan	4.55046	1				42	20.9415	22.1463	-0.00286065	82.1014	0.336012	nan	3.0892	1
																						70	36.8042	36.7495	-0.0045646	131.425	0.0688855	nan	7.32893	1				42	99.3069	36.3541	-0.00339807	97.6579	0.200605	nan	6.39722	1
																						71	105.248	15.4574	-0.00447987	128.972	0.142803	nan	5.91108	1				43	11.7441	6.25809	-0.00790496	228.117	0.106001	nan	7.58936	1
																						71	26.7008	16.1703	-0.00518274	149.318	0.103522	nan	4.38307	1				43	75.1411	9.22932	-0.00350365	100.714	0.264175	nan	7.20902	1
																						71	37.4184	17.7472	-0.00437489	125.934	0.09938	nan	6.59363	1				43	43.5225	23.7215	-0.00559464	161.241	0.052596	nan	7.18491	1
																						72	135.752	12.2667	-0.00434535	125.078	0.102231	nan	7.80798	1				43	61.2579	29.5477	-0.00310292	89.1143	0.126093	nan	9.93191	1
																						72	12.4127	14.9845	-0.00416221	119.777	0.133934	nan	7.55058	1				43	45.6127	35.0608	-0.0035219	101.242	0.319706	nan	4.11842	1
																						72	120.693	18.6959	-0.00476963	137.36	0.099092	nan	10.2095	1				43	119.288	25.7094	-0.0027117	77.79	0.198969	nan	8.23898	1
																						72	34.0304	29.9657	-0.00464579	133.775	0.16035	nan	6.26476	1				43	134.894	29.5761	-0.0037691	108.398	0.0952459	nan	11.8393	1
																						73	57.6995	17.6341	-0.00542056	156.202	0.0654506	nan	5.44558	1				43	92.6549	46.7379	-0.00303459	87.1365	0.145925	nan	5.53316	1
																						73	79.0952	33.9796	-0.00500921	144.295	0.0510302	nan	8.14636	1				43	84.2709	28.2877	-0.00363227	104.437	0.085953	nan	6.54382	1
																						73	75.1754	47.9273	-0.00475994	137.079	0.0722498	nan	13.3302	1				43	64.8388	48.9746	-0.00364075	104.683	0.285992	nan	6.62831	1
																						73	135.568	20.9267	-0.00365099	104.979	0.221344	nan	7.93299	1				44	111.6	43.0147	-0.00426048	122.622	0.117439	nan	3.4731	1
																						73	143.111	23.3858	-0.00480498	138.383	0.111294	nan	7.93299	1				44	127.369	5.50056	-0.00349542	100.476	0.179146	nan	8.56663	1
																						73	59.7344	40.0728	-0.00482722	139.027	0.0960684	nan	8.60558	1				44	119.442	11.1384	-0.00370171	106.447	0.0829189	nan	7.62088	1
																						73	110.496	18.1763	-0.00336696	96.7574	0.291864	nan	5.91108	1				44	115.945	17.9098	-0.00337903	97.1069	0.0992921	nan	7.62088	1
																						74	130.301	27.7627	-0.00778833	224.741	0.0910339	nan	8.62981	1				44	26.0144	47.7701	-0.00361761	104.013	0.304549	nan	5.72524	1
																						74	13.7261	50.8499	-0.00469793	135.285	0.0932858	nan	18.8603	1				45	92.7367	20.6624	-0.00686818	198.106	0.110014	nan	4.80368	1
																						74	8.15795	23.9497	-0.00471976	135.916	0.114438	nan	7.78101	1				45	54.1974	5.22814	-0.004034	116.066	0.13382	nan	5.93415	1
																						74	37.6268	24.8361	-0.00454755	130.931	0.171312	nan	6.26476	1				45	111.714	6.11933	-0.00355479	102.195	0.101762	nan	9.215	1
																						74	9.37031	8.07396	-0.00442256	127.314	0.24494	nan	7.55058	1				45	48.9932	10.7408	-0.00352678	101.384	0.2036	nan	6.70715	1
																						74	74.9237	23.978	-0.00328051	94.2549	0.242454	nan	6.00266	1				45	48.8814	40.7449	-0.00303311	87.0937	0.274488	nan	4.13456	1
																						75	26.0881	36.6058	-0.00512606	147.678	0.062023	nan	10.3524	1				46	9.45487	51.4064	-0.00358655	103.114	0.0682705	nan	12.4361	1
																						75	116.902	45.9766	-0.00498441	143.577	0.0784918	nan	8.96757	1				46	141.962	20.0018	0.00931611	-268.965	0.0701406	nan	11.9005	1
																						75	31.0778	15.9384	-0.00408325	117.492	0.19881	nan	4.38307	1				46	15.5637	20.7958	-0.0024799	71.0801	0.241617	nan	5.54483	1
																						75	55.1899	31.2721	-0.00401322	115.465	0.226994	nan	4.99308	1				46	67.201	42.7815	-0.00316542	90.9235	0.361483	nan	6.62831	1
																						76	44.1276	46.0439	-0.00468847	135.011	0.110297	nan	6.32414	1				46	21.8865	51.7374	-0.00412358	118.659	0.185878	nan	5.72524	1
																						76	128.601	9.13119	-0.00494325	142.386	0.094839	nan	7.80798	1				46	23.1133	10.0254	-0.00442258	127.314	0.17429	nan	6.20126	1
																						76	73.0765	18.2666	-0.00526763	151.775	0.105964	nan	6.00266	1				46	23.9135	16.1748	-0.00394271	113.423	0.235732	nan	6.20126	1
																						76	48.7847	18.8651	-0.00414499	119.279	0.103545	nan	8.97926	1				47	41.7795	33.555	-0.00464031	133.617	0.232166	nan	4.11842	1
																						76	11.2981	31.0689	-0.00411264	118.342	0.12462	nan	7.78101	1				47	55.4289	12.6297	-0.00378704	108.917	0.136919	nan	6.70715	1
																						76	94.8383	37.5579	-0.00511664	147.405	0.123845	nan	4.29283	1				47	106.764	16.0762	-0.00345619	99.3404	0.118187	nan	6.54727	1
																						77	60.1787	31.4787	-0.00405752	116.747	0.203536	nan	4.5812	1				47	21.9475	25.0671	-0.00350402	100.725	0.156914	nan	3.0892	1
																						77	61.8553	48.4449	-0.0050542	145.597	0.058053	nan	8.63655	1				47	71.169	30.1904	-0.00407122	117.143	0.123257	nan	6.96934	1
																						78	88.3261	9.73204	-0.00407373	117.216	0.114316	nan	12.0812	1				47	26.4241	32.0351	-0.00374748	107.772	0.181169	nan	5.97143	1
																						78	117.578	24.0404	-0.00515513	148.519	0.0926936	nan	9.19414	1				47	110.585	32.3605	-0.00326108	93.6925	0.204441	nan	3.45582	1
																						78	108.803	28.5105	-0.00312185	89.6625	0.308115	nan	4.8267	1				47	32.2608	33.2964	-0.00272499	78.1747	0.25643	nan	5.97143	1
																						79	43.4574	32.1785	-0.00511359	147.316	0.0943445	nan	8.02744	1				47	111.615	38.003	-0.00315098	90.5056	0.301402	nan	3.2014	1
																						79	142.631	24.9036	-0.00410703	118.18	0.0815536	nan	12.6571	1				47	38.4699	40.0825	-0.0036532	105.043	0.207782	nan	5.52123	1
																						79	77.1539	48.7734	-0.00600811	173.21	0.0840131	nan	3.38266	1				47	103.824	40.8839	-0.00569115	164.035	0.276534	nan	6.11825	1
																						80	109.161	6.26046	-0.00466367	134.293	0.098868	nan	7.75774	1				48	99.2653	44.9643	-0.00570881	164.546	0.280972	nan	5.38736	1
																						80	35.9746	16.6169	-0.00472895	136.182	0.201837	nan	4.94364	1				48	56.8804	51.4272	-0.00343809	98.8163	0.215784	nan	8.32771	1
																						80	60.5907	18.6852	-0.00591278	170.45	0.151883	nan	6.27878	1				48	38.1113	11.8185	-0.00358499	103.069	0.238902	nan	4.79463	1
																						80	30.1535	21.9461	-0.00469753	135.273	0.148686	nan	6.07838	1				48	143.001	39.977	-0.0029325	84.1813	0.151889	nan	11.9778	1
																						81	27.9238	29.6013	-0.00309732	88.9522	0.188193	nan	7.97328	1				49	49.7598	24.2026	-0.00381668	109.775	0.211026	nan	3.85582	1
																						81	41.2054	23.6799	-0.00481512	138.677	0.117539	nan	8.78897	1				49	71.2352	17.5205	-0.00404258	116.314	0.292525	nan	5.52513	1
																						81	58.6752	27.1512	-0.00453459	130.556	0.103165	nan	4.5812	1				49	50.6339	33.6833	-0.00361066	103.812	0.0846818	nan	5.69581	1
																						81	42.0297	40.0779	-0.00481377	138.638	0.195568	nan	6.06066	1				49	19.631	33.8916	-0.00347008	99.7425	0.292684	nan	7.04222	1
																						81	125.626	43.1508	-0.00519495	149.672	0.0863751	nan	8.11148	1				49	79.4292	42.385	-0.00316629	90.9487	0.148796	nan	12.2346	1
																						81	37.6496	45.7887	-0.00386813	111.265	0.203506	nan	6.48309	1				49	48.3401	44.8439	-0.00349294	100.404	0.291785	nan	4.13456	1
																						82	98.5326	16.1958	-0.00545611	157.231	0.0566337	nan	10.2653	1				49	19.2264	5.13321	0.00619423	-178.597	0.177972	nan	6.24832	1
																						82	74.0834	22.8836	-0.00365729	105.161	0.241411	nan	6.77161	1				49	114.87	44.1848	-0.00303992	87.2907	0.325754	nan	3.4731	1
																						82	109.733	33.2468	-0.00555617	160.128	0.0624576	nan	4.8267	1				50	62.6778	20.1248	-0.00731012	210.899	0.079968	nan	5.40488	1
																						82	55.9532	40.256	-0.00450702	129.758	0.0790424	nan	9.74144	1				50	112.274	29.3458	-0.00242169	69.3951	0.237037	nan	3.45582	1
																						82	77.6266	41.3785	0.00205889	-58.8932	0.259413	nan	7.40997	1				50	64.2232	30.7625	-0.00364933	104.931	0.169985	nan	5.60882	1
																						83	13.1429	22.7195	-0.00486832	140.217	0.0751906	nan	8.64121	1				50	30.7074	49.3031	-0.00336605	96.7311	0.217741	nan	5.94568	1
																						83	133.716	43.7325	-0.00524643	151.162	0.0636893	nan	8.01747	1				51	133.576	47.3685	-0.00687308	198.248	0.0283798	nan	8.05012	1
																						83	101.4	48.0082	-0.00476713	137.288	0.0758611	nan	7.39899	1				51	43.872	41.2232	-0.00379819	109.24	0.184476	nan	5.52123	1
																						83	116.882	7.00971	-0.00432798	124.576	0.172666	nan	7.75774	1				51	44.5073	18.8398	-0.00536522	154.6	0.0930089	nan	7.50658	1
																						83	11.4178	46.1101	-0.00467183	134.529	0.0764346	nan	13.1854	1				51	74.6443	23.5188	-0.00421269	121.238	0.135449	nan	6.89939	1
																						83	78.3243	51.9471	-0.00400838	115.324	0.154738	nan	3.38266	1				51	83.8193	26.5643	-0.00407118	117.142	0.109084	nan	6.57398	1
																						84	68.7578	18.7012	-0.00438471	126.218	0.145171	nan	6.77161	1				52	28.3487	18.4259	-0.00395429	113.759	0.232219	nan	7.65445	1
																						85	84.2108	23.131	-0.00664007	191.503	0.120831	nan	6.65999	1				52	97.1001	22.1535	-0.00404728	116.451	0.241311	nan	4.01362	1
																						85	132.981	28.5138	-0.00525334	151.362	0.0817981	nan	7.33717	1				52	21.8093	43.2309	-0.00729667	210.509	0.149924	nan	9.58997	1
																						85	46.5572	36.0488	-0.00492945	141.986	0.0829044	nan	6.06066	1				52	47.4512	9.47411	-0.00288853	82.9086	0.130844	nan	8.57909	1
																						85	35.9945	6.85763	-0.00416278	119.794	0.142666	nan	6.19874	1				52	109.171	35.9354	-0.00288899	82.9218	0.367241	nan	3.2014	1
																						85	111.222	27.2961	-0.00512076	147.524	0.0887115	nan	6.13422	1				53	36.2384	7.40479	-0.00297464	85.401	0.189146	nan	4.79463	1
																						85	8.93161	33.1612	-0.00383589	110.332	0.148356	nan	11.259	1				53	79.0301	10.7344	-0.00430937	124.037	0.25829	nan	6.13376	1
																						85	108.718	46.9195	-0.00452037	130.145	0.0839854	nan	7.39899	1				53	119.622	43.1409	-0.00309092	88.7671	0.170209	nan	4.8652	1
																						86	66.221	7.0564	-0.00515005	148.372	0.115838	nan	11.9179	1				54	28.0825	10.7761	-0.00478259	137.735	0.0791401	nan	7.65445	1
																						86	88.0001	36.9021	-0.00667682	192.567	0.0324275	nan	8.76446	1				54	50.4863	27.9894	-0.00315478	90.6156	0.155216	nan	3.85582	1
																						86	91.6136	8.61264	-0.00480209	138.3	0.0584737	nan	8.89962	1				54	127.869	32.1855	-0.00503195	144.953	0.0534329	nan	9.40811	1
																						86	4.62988	21.2367	-0.0065986	190.303	0.0820355	nan	8.64121	1				54	5.7675	35.1077	-0.00522269	150.475	0.030442	nan	10.303	1
																						86	62.7485	30.4493	-0.00444334	127.915	0.115906	nan	5.24106	1				54	55.2265	38.0776	-0.00289942	83.2238	0.239603	nan	3.10749	1
																						86	20.9572	11.3758	-0.00375688	108.044	0.13213	nan	8.30331	1				54	98.6205	40.0686	-0.00306776	88.0966	0.101441	nan	9.3051	1
																						87	82.8624	6.99401	-0.00498232	143.517	0.238519	nan	5.74872	1				54	127.968	41.5931	-0.00297205	85.3262	0.271821	nan	8.05012	1
																						87	35.2376	30.2036	-0.00461056	132.755	0.0865195	nan	8.38795	1				54	87.5162	7.69377	-0.00306153	87.9164	0.351438	nan	9.01439	1
																						87	98.3571	38.7206	-0.00427923	123.165	0.0906701	nan	9.77336	1				55	5.24274	21.3814	-0.00433629	124.816	0.0890425	nan	7.80043	1
																						88	32.2444	47.5477	-0.00527577	152.011	0.0531532	nan	11.8505	1				55	61.1673	48.8588	-0.00326338	93.7592	0.296577	nan	6.76724	1
																						88	132.383	35.8266	-0.00535807	154.393	0.0779203	nan	7.33717	1				55	36.6105	50.0135	-0.00341303	98.0911	0.290959	nan	5.94568	1
																						88	24.3063	38.7489	-0.00465939	134.169	0.230083	nan	5.5501	1				55	98.447	8.33596	-0.00351895	101.157	0.253252	nan	7.53388	1
																						89	38.565	12.4983	-0.00473147	136.255	0.091488	nan	6.19874	1				55	17.1207	15.2216	-0.00326527	93.8137	0.130759	nan	6.81697	1
																						89	78.9643	11.2192	-0.00462203	133.087	0.275591	nan	5.74872	1				55	72.3675	35.2985	-0.0038789	111.577	0.288309	nan	6.03894	1
																						89	143.344	17.4229	-0.00417229	120.069	0.142472	nan	14.8763	1				55	10.8559	48.2984	-0.00257667	73.8812	0.255267	nan	7.8622	1
																						89	89.7312	26.8567	-0.00429261	123.552	0.112179	nan	6.65999	1				56	113.564	53.3279	-0.00472394	136.037	0.143846	nan	9.7695	1
																						89	56.7055	47.8363	-0.00406459	116.952	0.125612	nan	11.0572	1				56	140.9	18.8829	-0.00321551	92.3734	0.0726429	nan	7.2213	1
																						89	106.712	21.9013	-0.00427858	123.146	0.272811	nan	5.76279	1				56	89.4929	38.0718	-0.00373077	107.288	0.0920437	nan	5.2929	1
																						90	79.7229	39.7838	-0.00477446	137.5	0.06099	nan	8.76446	1				56	127.569	10.5963	-0.00416138	119.753	0.357603	nan	6.02736	1
																						90	110.522	10.8351	-0.00473386	136.325	0.150211	nan	6.30413	1				57	81.752	52.5246	-0.00350342	100.708	0.110471	nan	6.49541	1
																						90	29.0482	35.8648	-0.00508262	146.42	0.194171	nan	5.5501	1				57	4.93338	6.62943	-0.00343548	98.7407	0.245548	nan	10.3279	1
																						91	55.201	12.72	-0.00368581	105.987	0.107631	nan	11.3749	1				57	133.596	10.5682	-0.00334674	96.1721	0.354175	nan	4.95864	1
																						91	13.6666	15.3496	-0.00497283	143.242	0.0626051	nan	8.0161	1				57	93.6145	20.1637	-0.00388479	111.747	0.293617	nan	4.01362	1
																						91	107.944	27.6627	-0.0032814	94.2807	0.355259	nan	5.52418	1				57	52.2169	38.8514	-0.00280534	80.5004	0.240947	nan	3.10749	1
																						91	48.2086	40.7608	-0.00389317	111.99	0.0931114	nan	7.51557	1				57	70.3112	40.9766	-0.00384014	110.455	0.126214	nan	6.03894	1
																						92	34.2098	5.5866	-0.00465081	133.921	0.142904	nan	7.69275	1				57	92.7099	47.2554	-0.00336132	96.5942	0.214715	nan	5.71022	1
																						92	134.571	5.40914	-0.00409363	117.792	0.0931935	nan	14.8763	1				57	10.3075	15.4489	-0.00338203	97.1935	0.144954	nan	6.81697	1
																						92	107.138	16.1543	-0.00406099	116.847	0.218606	nan	5.76279	1				58	25.703	25.4537	-0.00569153	164.046	0.132794	nan	4.43062	1
																						93	44.3291	22.3752	-0.00482189	138.873	0.0925724	nan	7.54833	1				58	71.8471	12.4586	-0.00284261	81.5792	0.193012	nan	5.62817	1
																						93	22.7303	31.5413	-0.00477315	137.462	0.0900752	nan	7.37785	1				58	134.336	21.8942	-0.00334224	96.0417	0.25838	nan	4.16011	1
																						94	34.5026	51.832	-0.00360253	103.576	0.128685	nan	13.8954	1				58	20.6852	29.8114	-0.00438833	126.323	0.333576	nan	6.6459	1
																						94	133.317	33.7204	-0.00396436	114.05	0.160965	nan	13.224	1				58	117.454	27.4217	-0.0036032	103.596	0.123501	nan	6.20708	1
																						95	28.3691	10.5931	-0.00503062	144.915	0.0724699	nan	7.69275	1				59	142.074	4.93568	-0.00344502	99.017	0.268062	nan	5.50483	1
																						95	75.8374	25.0091	-0.00495134	142.62	0.0701671	nan	11.6899	1				59	120.373	9.26371	-0.00348338	100.127	0.218953	nan	7.3185	1
																						95	92.9489	24.7842	-0.00426615	122.786	0.101121	nan	3.54624	1				59	86.4234	16.833	-0.00388841	111.852	0.180987	nan	6.1772	1
																						95	61.1355	34.005	-0.00430265	123.842	0.0900277	nan	10.7476	1				59	59.386	18.5618	-0.00327158	93.9966	0.17674	nan	4.17993	1
																						96	65.5795	17.3757	-0.00558428	160.941	0.0892687	nan	8.96158	1				59	100.073	18.559	-0.00414689	119.334	0.247274	nan	5.97742	1
																						96	13.87	33.8284	-0.0046575	134.114	0.177879	nan	3.45863	1				59	102.198	25.0429	-0.003692	106.166	0.243187	nan	5.05001	1
																						96	88.3629	10.1554	-0.00417483	120.143	0.270545	nan	4.77278	1				59	14.1168	41.1443	-0.00366401	105.356	0.108894	nan	7.8622	1
																						96	17.0765	22.6043	-0.00441754	127.168	0.0849881	nan	8.0161	1				59	44.0241	48.5202	-0.00360662	103.695	0.186772	nan	5.52108	1
																						96	141.319	23.1925	-0.00521911	150.371	0.146921	nan	10.671	1				59	54.4177	49.3474	-0.00345731	99.3729	0.151959	nan	5.12091	1
																						96	50.3967	33.5708	-0.00437716	125.999	0.0914224	nan	7.51557	1				60	66.2816	13.2963	-0.00343343	98.6815	0.138023	nan	5.62817	1
																						97	37.5991	18.957	-0.00427915	123.162	0.0829163	nan	7.54833	1				60	133.578	17.8038	-0.00306934	88.1423	0.31933	nan	4.16011	1
																						97	97.048	35.2299	-0.00760514	219.439	0.0474211	nan	8.10252	1				60	4.78691	33.6537	-0.00339367	97.5305	0.158371	nan	9.20624	1
																						97	122.216	14.1026	-0.00496929	143.139	0.049083	nan	11.8645	1				60	75.2945	53.2248	-0.00299107	85.8766	0.158884	nan	6.49541	1
																						97	5.94591	19.0845	-0.00418925	120.56	0.144874	nan	8.69263	1				60	94.4555	14.7256	-0.00393352	113.157	0.198566	nan	5.5028	1
																						97	44.7535	42.4511	-0.00345026	99.1688	0.154685	nan	10.5217	1				60	100.049	39.4091	-0.0028624	82.1521	0.127024	nan	6.7604	1
																						97	133.541	51.2924	-0.00409826	117.926	0.117182	nan	3.86509	1				60	88.6019	43.2892	-0.00308405	88.5682	0.267636	nan	5.2929	1
																						98	42.5494	6.51169	-0.00515768	148.593	0.174876	nan	6.24847	1				61	124.373	42.6749	-0.00544996	157.053	0.053485	nan	10.6302	1
																						98	68.4949	8.90162	-0.0051755	149.109	0.159651	nan	7.22265	1				61	107.594	45.5949	-0.0037807	108.734	0.086779	nan	7.49784	1
																						98	75.6548	7.95136	-0.00461429	132.864	0.314168	nan	7.22265	1				61	25.2173	15.3279	-0.00497319	143.252	0.147653	nan	8.93803	1
																						99	48.7892	6.84073	-0.00523755	150.905	0.112268	nan	6.24847	1				61	49.5072	19.136	-0.00394251	113.418	0.184352	nan	5.97862	1
																						99	24.3338	31.0068	-0.00457127	131.618	0.0909232	nan	7.57395	1				61	17.3416	22.9822	-0.0038056	109.455	0.156995	nan	7.27458	1
																						100	144.456	33.3919	-0.00455181	131.055	0.0867514	nan	10.671	1				61	111.279	28.0559	-0.00392769	112.989	0.111177	nan	4.65952	1
																						100	11.3676	10.6471	-0.00520424	149.94	0.185903	nan	3.71027	1				61	37.8127	38.5268	-0.00287591	82.5431	0.366561	nan	3.36658	1
																						100	80.3549	14.2274	-0.00436048	125.516	0.164545	nan	3.54235	1				62	111.183	17.0525	-0.00318026	91.3531	0.0990864	nan	6.53326	1
																						100	89.4036	24.7034	-0.00397437	114.34	0.115073	nan	3.54624	1				62	37.6787	19.2574	-0.00350757	100.828	0.290285	nan	5.52896	1
																						100	16.8308	32.0406	-0.0045256	130.296	0.13625	nan	3.45863	1				62	66.6206	20.5929	-0.00337857	97.0935	0.136168	nan	7.30443	1
																						100	23.2666	48.0612	-0.0110263	318.47	0.101074	nan	11.7991	1				62	85.4624	35.9704	-0.00401098	115.4	0.241467	nan	3.7137	1
																						100	52.6145	21.0556	-0.00313192	89.9539	0.1617	nan	10.269	1				62	29.7359	27.2884	-0.00278528	79.9197	0.228864	nan	4.43062	1
																						101	130.186	37.3661	-0.00529763	152.644	0.0520547	nan	8.95047	1				63	142.144	44.7871	-0.00415985	119.709	0.135995	nan	6.36337	1
																						101	14.712	4.96925	-0.00519467	149.663	0.234184	nan	3.78884	1				63	135.637	5.92474	-0.00315952	90.7527	0.284459	nan	6.5118	1
																						101	89.2984	37.5953	-0.0043022	123.829	0.231647	nan	5.46752	1				63	29.5716	7.52228	-0.0029622	85.0411	0.195719	nan	7.69956	1
																						101	117.066	24.7913	-0.00486548	140.135	0.100713	nan	11.8645	1				63	77.9469	20.5243	-0.00317856	91.3039	0.133254	nan	7.11978	1
																						101	58.225	29.6565	0.00164006	-46.7694	0.334546	nan	8.75231	1				63	143.609	20.0528	-0.00144877	41.2322	0.298977	nan	9.45362	1
																						101	56.1508	45.4835	-0.00464817	133.844	0.0757864	nan	11.7938	1				63	51.3717	25.0781	-0.00383833	110.402	0.214447	nan	4.62321	1
																						101	136.807	53.3591	-0.00348092	100.056	0.276744	nan	3.86509	1				63	96.7789	45.3257	-0.00261001	74.8463	0.185347	nan	6.7604	1
																						102	107.122	46.6544	-0.00516895	148.919	0.0440648	nan	10.223	1				63	114.864	47.4284	-0.00337414	96.9653	0.0827129	nan	7.49784	1
																						102	75.1558	52.3507	-0.00423873	121.992	0.100421	nan	19.207	1				63	10.1217	49.0827	-0.00404476	116.378	0.124554	nan	8.88699	1
																						102	14.5579	20.2657	-0.00445173	128.158	0.287619	nan	4.04389	1				63	49.34	50.0113	-0.00272361	78.1345	0.228295	nan	5.12091	1
																						103	36.5106	38.4191	-0.00472808	136.157	0.114803	nan	9.48835	1				64	100.697	12.6143	-0.00713356	205.788	0.120702	nan	5.24843	1
																						103	18.8464	14.7069	-0.00392751	112.983	0.286747	nan	7.0208	1				64	11.6908	27.5634	-0.0034672	99.6591	0.279006	nan	7.27458	1
																						103	91.6601	42.5264	-0.00452598	130.307	0.158026	nan	5.46752	1				64	77.3342	42.5422	-0.00361252	103.866	0.101469	nan	7.2996	1
																						103	118.79	50.0812	-0.00457309	131.671	0.112254	nan	12.1599	1				64	107.857	10.2303	-0.00350856	100.856	0.344734	nan	4.38463	1
																						104	131.125	6.5626	-0.00454735	130.926	0.090864	nan	7.52309	1				65	76.9329	30.4119	-0.00614284	177.11	0.151212	nan	5.87957	1
																						104	11.527	17.5887	-0.00362777	104.307	0.365812	nan	4.04389	1				65	61.9783	51.8302	-0.00616195	177.663	0.0610338	nan	8.84924	1
																						105	10.6572	34.0029	-0.0049853	143.603	0.121703	nan	6.4779	1				65	117.742	24.7537	-0.00530062	152.73	0.0463692	nan	7.15673	1
																						105	22.0797	36.3219	-0.0052987	152.675	0.0817002	nan	6.77351	1				65	72.2089	5.01989	-0.00359599	103.387	0.0931863	nan	10.18	1
																						105	129.727	13.9546	-0.003689	106.079	0.112667	nan	7.52309	1				65	6.28655	17.359	-0.00333534	95.8422	0.105234	nan	7.22525	1
																						105	79.5778	17.6835	-0.00450515	129.704	0.0918794	nan	3.54235	1				66	35.353	12.6074	-0.00345292	99.2456	0.0908738	nan	7.04489	1
																						105	102.332	37.6232	-0.00516117	148.694	0.281791	nan	6.56617	1				66	117.694	17.5971	-0.0032124	92.2834	0.204164	nan	3.18494	1
																						106	16.7514	51.8688	-0.0057254	165.026	0.115469	nan	11.24	1				66	105.263	36.3014	-0.00322766	92.7252	0.305399	nan	5.13105	1
																						106	33.9507	8.37318	-0.00468681	134.963	0.0943137	nan	4.88384	1				67	7.5423	10.2438	-0.003882	111.666	0.0910324	nan	7.22525	1
																						106	64.042	11.1913	-0.00518927	149.507	0.118636	nan	6.07494	1				67	89.1688	35.7386	-0.00531086	153.027	0.214293	nan	3.7137	1
																						106	137.76	32.5962	-0.00431622	124.235	0.106445	nan	8.95047	1				67	31.4807	47.844	-0.00418549	120.451	0.137621	nan	5.41767	1
																						106	81.6936	26.511	-0.00458879	132.125	0.0854272	nan	8.38	1				67	103.4	7.0339	-0.00372526	107.129	0.316756	nan	5.48505	1
																						107	53.681	46.4544	-0.0044958	129.434	0.0897232	nan	8.76736	1				67	135.291	49.895	-0.00366626	105.421	0.125569	nan	8.54689	1
																						108	43.5629	6.83568	-0.00430932	124.036	0.128144	nan	9.73441	1				67	89.5356	51.3867	-0.00334018	95.9823	0.102818	nan	3.52836	1
																						108	55.1598	30.8753	-0.0041154	118.422	0.0873733	nan	7.15951	1				67	112.728	10.276	-0.00323513	92.9413	0.1687	nan	4.87135	1
																						108	27.6936	41.9246	-0.00413987	119.131	0.152412	nan	7.93135	1				68	17.79	7.94703	-0.00395464	113.769	0.225634	nan	9.66009	1
																						108	57.2808	8.6336	-0.00445753	128.326	0.0988855	nan	7.22882	1				68	105.74	14.0699	-0.00332713	95.6044	0.219524	nan	4.38463	1
																						108	68.8487	17.957	-0.00491506	141.57	0.0956521	nan	6.41542	1				68	28.105	33.8598	-0.0039688	114.179	0.269462	nan	5.21239	1
																						109	117.365	43.5244	-0.00453756	130.642	0.156312	nan	6.17027	1				69	106.924	24.3035	-0.00351902	101.159	0.111626	nan	9.52733	1
																						109	5.8788	49.0182	-0.00453678	130.62	0.0690793	nan	7.12431	1				69	138.504	24.308	-0.00284949	81.7783	0.293238	nan	8.10063	1
																						109	103.981	51.2264	-0.00408114	117.431	0.181704	nan	5.25928	1				69	57.2182	36.1045	-0.0057881	166.841	0.0904409	nan	14.8519	1
																						110	95.9638	36.0237	-0.00466124	134.222	0.0777959	nan	6.56617	1				69	85.4913	40.9083	-0.00371965	106.967	0.335039	nan	4.39723	1
																						110	113.964	13.655	-0.00453499	130.568	0.172945	nan	5.16523	1				69	108.268	40.4602	-0.00356881	102.6	0.291136	nan	5.13105	1
																						110	62.4955	17.0661	-0.00472115	135.957	0.108632	nan	6.07494	1				70	65.9939	13.5182	-0.00400393	115.195	0.191382	nan	5.72228	1
																						110	53.0313	37.7111	-0.00379654	109.192	0.1245	nan	7.15951	1				70	75.0736	20.8523	-0.00371924	106.955	0.0802873	nan	9.27139	1
																						110	94.7135	21.4845	-0.00446471	128.534	0.0994475	nan	7.31789	1				70	92.1589	24.6178	-0.00344728	99.0823	0.311716	nan	8.96215	1
																						111	83.9523	7.17523	-0.0074475	214.875	0.0820565	nan	13.5407	1				70	68.5976	45.957	-0.00589578	169.958	0.15129	nan	8.84924	1
																						111	99.2824	7.30684	-0.0044163	127.132	0.167274	nan	8.14477	1				70	28.9311	52.6242	-0.00269534	77.3162	0.350082	nan	5.41767	1
																						111	30.4981	4.91894	-0.00407876	117.362	0.217618	nan	4.88384	1				70	127.01	52.9523	-0.00326879	93.9158	0.245599	nan	8.82711	1
																						111	85.8996	33.7591	-0.00468571	134.931	0.0662019	nan	8.38	1				71	9.62013	45.6964	-0.00355377	102.165	0.100523	nan	18.2475	1
																						111	36.989	36.1699	-0.0040749	117.25	0.110984	nan	10.9326	1				71	46.1203	9.54341	-0.0033859	97.3056	0.134521	nan	4.32843	1
																						111	123.2	41.519	-0.00469698	135.257	0.160686	nan	6.17027	1				71	20.3088	17.273	-0.00459555	132.321	0.256158	nan	6.43623	1
																						111	35.4543	19.5343	-0.00378341	108.812	0.166475	nan	9.58478	1				71	114.823	18.977	-0.00376049	108.149	0.112355	nan	3.18494	1
																						112	105.285	12.8123	-0.003212	92.2719	0.303136	nan	7.83076	1				71	27.2685	28.715	-0.00653974	188.599	0.0883924	nan	5.21239	1
																						113	105.594	46.2205	-0.00432021	124.351	0.0994607	nan	5.25928	1				71	127.6	32.994	-0.0034033	97.8094	0.109642	nan	7.36367	1
																						113	143.212	7.40396	-0.00384641	110.636	0.233077	nan	7.18472	1				72	61.2938	10.2542	-0.0036488	104.916	0.22106	nan	5.72228	1
																						113	110.914	18.2557	-0.00491815	141.659	0.183396	nan	5.51972	1				72	142.448	14.3002	-0.00344548	99.0303	0.162261	nan	7.08395	1
																						113	68.5468	31.7648	-0.00430253	123.839	0.140832	nan	4.07173	1				72	84.3262	20.2623	-0.00632332	182.334	0.0591212	nan	4.81011	1
																						113	87.5018	20.2424	-0.00396612	114.101	0.135345	nan	7.31789	1				72	124.814	26.1779	-0.00371325	106.781	0.0756269	nan	7.36367	1
																						114	45.0345	19.2405	-0.00465859	134.146	0.106413	nan	5.6013	1				72	114.765	40.1733	-0.00392969	113.047	0.119638	nan	6.50374	1
																						114	46.462	41.7316	-0.00515624	148.551	0.0754786	nan	5.99745	1				72	81.9959	6.24035	-0.00257376	73.797	0.152272	nan	7.32866	1
																						114	11.8478	45.1289	-0.00557189	160.583	0.074358	nan	7.12431	1				72	126.164	43.3224	-0.00329056	94.546	0.109882	nan	9.66701	1
																						114	138.438	42.6883	-0.00476614	137.259	0.209472	nan	6.42375	1				72	86.0395	51.8627	-0.00407615	117.286	0.18261	nan	3.52836	1
																						114	47.5891	51.8221	-0.00455793	131.232	0.102858	nan	10.1532	1				73	17.0392	22.8169	-0.00473897	136.472	0.165318	nan	6.43623	1
																						115	136.029	7.29392	-0.0042947	123.613	0.135631	nan	7.18472	1				73	121.054	15.8658	-0.00374961	107.834	0.103415	nan	6.96379	1
																						115	117.08	17.7742	-0.00468078	134.788	0.156985	nan	5.16523	1				74	73.8137	37.085	-0.00371568	106.852	0.16692	nan	6.37221	1
																						116	8.46976	29.5475	-0.00713033	205.694	0.0586794	nan	9.032	1				74	92.6496	13.9627	-0.00297093	85.2937	0.322198	nan	8.00251	1
																						116	21.7967	33.5793	-0.0088242	254.726	0.0282247	nan	7.22095	1				74	135.776	16.6807	-0.00589947	170.065	0.0773394	nan	6.14395	1
																						116	64.1867	46.5031	-0.0045655	131.451	0.105071	nan	11.8776	1				74	37.6956	26.9856	-0.00290663	83.4326	0.209961	nan	8.14792	1
																						116	8.95977	9.14524	-0.00469174	135.105	0.180968	nan	4.80745	1				74	89.3108	6.69003	-0.00338803	97.3674	0.13987	nan	7.32866	1
																						116	94.6871	31.1144	-0.00423749	121.956	0.140411	nan	9.1769	1				75	30.1212	11.0285	-0.00523683	150.884	0.158823	nan	10.7077	1
																						116	54.6872	36.6816	-0.00507093	146.082	0.204643	nan	5.38879	1				75	108.031	12.3867	-0.00365198	105.008	0.0955872	nan	9.46395	1
																						117	132.366	44.7827	-0.00856738	247.292	0.0332094	nan	6.42375	1				75	46.9595	14.5978	-0.00357473	102.772	0.274167	nan	5.12362	1
																						117	58.8369	27.675	-0.00553727	159.58	0.0961009	nan	9.91663	1				75	39.638	19.0726	-0.0040168	115.568	0.201861	nan	6.52657	1
																						117	40.8757	22.9927	-0.00376236	108.203	0.265032	nan	5.6013	1				75	79.792	39.2907	-0.00399188	114.847	0.105202	nan	5.92882	1
																						118	127.711	22.4551	-0.00490522	141.285	0.208777	nan	4.41209	1				75	109.651	44.4624	-0.00378927	108.982	0.146038	nan	5.6963	1
																						118	124.776	27.6286	-0.00511614	147.39	0.228772	nan	5.94838	1				76	42.7435	46.8461	-0.00639992	184.551	0.0322069	nan	4.605	1
																						118	23.8297	47.7571	-0.00427903	123.159	0.064822	nan	9.91515	1				76	28.1809	52.7439	-0.00361545	103.951	0.104636	nan	14.6473	1
																						118	53.0868	16.3912	-0.00437282	125.874	0.0783795	nan	8.54149	1				76	42.3184	7.47444	-0.0032051	92.0722	0.22784	nan	4.32843	1
																						118	69.2755	35.7708	-0.00930172	268.549	0.0481723	nan	4.07173	1				76	46.0279	20.4011	-0.00378701	108.917	0.221954	nan	5.87756	1
																						118	8.58032	38.5788	-0.0047518	136.844	0.111114	nan	7.3198	1				76	84.1416	26.0011	-0.00317519	91.2064	0.312995	nan	5.74176	1
																						118	36.7398	38.0147	-0.00413925	119.113	0.0942478	nan	9.59077	1				76	34.0862	39.3397	-0.0031492	90.454	0.0990393	nan	11.4584	1
																						118	52.4577	41.5875	-0.00456074	131.313	0.239068	nan	5.38879	1				76	66.5139	39.8212	-0.00314482	90.3272	0.222443	nan	7.79573	1
																						118	18.8009	19.0798	-0.00437716	125.999	0.145165	nan	9.17704	1				76	80.3574	52.2978	-0.00419055	120.598	0.270054	nan	5.69877	1
																						119	32.6089	21.3826	-0.00321055	92.23	0.166265	nan	8.42214	1				77	79.5583	19.6265	-0.00385069	110.76	0.163968	nan	4.81011	1
																						119	28.9133	5.92148	-0.00421409	121.279	0.127167	nan	8.86198	1				77	136.371	25.2466	-0.00335682	96.4639	0.245352	nan	6.36387	1
																						119	62.9047	8.76022	-0.00458514	132.02	0.108466	nan	8.62008	1				77	98.9895	31.6469	-0.00341498	98.1474	0.147961	nan	6.22063	1
																						119	80.4201	16.1565	-0.0054928	158.293	0.125004	nan	5.40452	1				77	136.164	32.9036	-0.00341428	98.1273	0.209964	nan	7.24484	1
																						119	138.235	16.1203	-0.00506697	145.967	0.0940263	nan	6.8689	1				78	5.67121	45.9227	-0.00633707	182.732	0.0725737	nan	6.67027	1
																						120	107.783	48.5565	-0.00458135	131.91	0.256527	nan	5.51043	1				78	117.134	4.59784	-0.00382693	110.072	0.250126	nan	11.1617	1
																						120	85.0573	34.7524	-0.00371793	106.917	0.183625	nan	8.29385	1				78	29.5064	21.7186	-0.00395656	113.824	0.0737166	nan	4.1123	1
																						120	78.5731	39.9238	-0.00538687	155.227	0.0940396	nan	8.29385	1				79	74.5509	30.6338	-0.00355336	102.153	0.12502	nan	6.49326	1
																						120	90.9223	22.2982	-0.00412723	118.765	0.25577	nan	6.32487	1				79	128.023	48.9349	-0.00424005	122.031	0.0679987	nan	11.4379	1
																						121	12.3925	12.5109	-0.00450504	129.701	0.0902411	nan	4.80745	1				79	127.16	11.5867	-0.00352472	101.324	0.303444	nan	8.2996	1
																						121	89.9545	16.0479	-0.00634436	182.943	0.125934	nan	6.32487	1				79	49.936	33.8919	-0.00326755	93.8799	0.318199	nan	8.39169	1
																						121	130.725	37.7625	-0.00524106	151.006	0.0610528	nan	4.78301	1				79	119.806	15.4349	-0.00248991	71.3698	0.300582	nan	4.59804	1
																						121	104.058	44.4958	-0.00478733	137.872	0.343651	nan	5.25743	1				79	140.597	20.4889	-0.00284128	81.5407	0.325067	nan	6.14395	1
																						122	67.1826	16.2439	-0.00529233	152.49	0.0789423	nan	7.8783	1				80	17.9319	16.7438	-0.00697187	201.107	0.0311635	nan	7.81043	1
																						122	75.0389	15.6555	-0.0050899	146.631	0.167622	nan	5.40452	1				80	60.5692	19.616	-0.0036396	104.649	0.147369	nan	6.05586	1
																						122	103.909	39.2405	-0.00414221	119.198	0.279932	nan	5.25743	1				80	107.208	39.3168	-0.00450307	129.644	0.2703	nan	5.6963	1
																						122	72.0796	48.4246	-0.00523073	150.707	0.0916832	nan	10.6972	1				80	41.9532	28.9617	-0.00380406	109.41	0.102281	nan	6.33646	1
																						123	26.8532	14.5407	-0.00403752	116.168	0.0956869	nan	8.86198	1				81	102.507	25.7669	-0.00289984	83.236	0.37167	nan	4.60229	1
																						123	125.648	18.5555	-0.00401336	115.469	0.108529	nan	4.41209	1				81	115.143	29.5764	-0.00343955	98.8588	0.331167	nan	4.82505	1
																						123	100.358	51.7173	-0.00409612	117.864	0.0965233	nan	8.06999	1				81	89.235	50.7216	-0.00298343	85.6555	0.0973539	nan	7.16934	1
																						124	121.347	47.4549	-0.00406667	117.012	0.10595	nan	12.7422	1				81	48.1864	42.0992	-0.00341638	98.188	0.0923619	nan	6.2648	1
																						124	138.956	9.28933	-0.00455081	131.026	0.0843446	nan	6.8689	1				81	44.1101	51.2437	-0.00341861	98.2526	0.211189	nan	4.605	1
																						125	98.1882	36.5128	-0.00386271	111.108	0.128822	nan	6.33781	1				81	73.1343	51.7972	-0.00403553	116.11	0.208258	nan	6.46552	1
																						126	103.817	17.2228	-0.0045479	130.942	0.116489	nan	6.12075	1				82	107.236	17.2074	-0.00472015	135.928	0.093726	nan	9.77903	1
																						126	130.339	32.9952	-0.00465583	134.066	0.0895952	nan	4.78301	1				82	29.0701	35.4407	-0.00690601	199.201	0.0872303	nan	7.13974	1
																						127	105.023	10.7949	-0.00417166	120.051	0.206844	nan	4.78518	1				82	68.0831	9.99044	-0.00388245	111.679	0.32356	nan	6.8506	1
																						127	114.348	36.8068	-0.00484128	139.434	0.112701	nan	10.7188	1				82	23.5157	11.2826	-0.00241636	69.2408	0.322848	nan	3.05631	1
																						127	59.6088	47.4367	-0.00477361	137.475	0.0529186	nan	12.5099	1				82	62.4241	13.8512	-0.00447314	128.778	0.353311	nan	5.9651	1
																						127	138.312	47.4986	-0.00458044	131.883	0.102502	nan	6.86823	1				82	96.932	18.794	-0.00398879	114.757	0.119805	nan	5.19747	1
																						127	11.9868	49.921	-0.0051034	147.022	0.189049	nan	4.64737	1				82	126.409	20.9613	-0.00355812	102.291	0.267922	nan	5.65746	1
																						128	50.3671	18.2874	-0.00380699	109.495	0.186332	nan	5.73942	1				82	35.8795	33.2942	-0.00243365	69.7411	0.366691	nan	7.13974	1
																						128	10.2683	24.8038	-0.00370284	106.48	0.244914	nan	19.5036	1				82	28.9867	46.1087	-0.00357744	102.85	0.261852	nan	7.52431	1
																						129	62.8056	9.67321	-0.00518115	149.272	0.274321	nan	10.4164	1				82	67.7887	42.9267	-0.00363361	104.476	0.331319	nan	9.45094	1
																						129	139.981	40.8362	-0.00485261	139.762	0.101614	nan	6.86823	1				83	57.6749	10.2418	-0.00445854	128.355	0.339406	nan	5.9651	1
																						129	89.9725	9.40126	-0.00420553	121.031	0.105152	nan	15.1151	1				83	135.82	10.5789	-0.00350795	100.839	0.208729	nan	7.88963	1
																						129	96.8542	30.0111	-0.00519549	149.687	0.0924821	nan	6.63715	1				83	117.97	25.6669	-0.00357256	102.709	0.325119	nan	4.82505	1
																						129	25.7383	45.5641	-0.0045742	131.703	0.188029	nan	5.70329	1				83	83.23	32.109	-0.00374888	107.813	0.124009	nan	6.78582	1
																						130	51.573	7.68791	-0.00799791	230.808	0.0729326	nan	10.6679	1				83	85.7507	39.3986	-0.00282498	81.0689	0.180724	nan	7.71306	1
																						130	109.801	11.0571	-0.00431622	124.235	0.252585	nan	4.78518	1				83	77.6458	47.1658	-0.00378556	108.874	0.18327	nan	6.46552	1
																						130	30.979	43.2905	-0.0042697	122.889	0.322752	nan	3.98354	1				83	6.04739	52.5823	-0.00317482	91.1957	0.246143	nan	6.67027	1
																						131	104.063	23.3386	-0.00434974	125.206	0.222265	nan	6.12075	1				83	57.5804	51.9563	-0.0034645	99.5808	0.267639	nan	6.82881	1
																						131	56.0671	17.6165	-0.00335512	96.4147	0.336289	nan	5.02927	1				83	99.7433	42.7872	-0.00288578	82.8288	0.203675	nan	6.05545	1
																						131	74.8668	25.0832	-0.00454746	130.929	0.243545	nan	12.0435	1				84	110.965	34.6075	-0.00400818	115.319	0.285649	nan	6.02405	1
																						132	40.3792	8.73952	-0.00545025	157.062	0.209099	nan	7.34901	1				84	82.6793	25.3456	-0.00297785	85.4939	0.126944	nan	6.78582	1
																						132	125.797	20.7381	-0.00356555	102.506	0.108705	nan	11.6691	1				84	125.417	37.7978	-0.00377008	108.426	0.0622061	nan	3.71492	1
																						132	94.1486	46.2165	-0.004669	134.447	0.136462	nan	9.73835	1				84	34.7246	16.4194	-0.00328206	94.3	0.199857	nan	5.33912	1
																						132	7.50097	48.7062	-0.00498931	143.719	0.132317	nan	4.64737	1				84	112.453	46.2432	-0.00537028	154.747	0.0702288	nan	8.68795	1
																						132	36.0674	44.1396	-0.00455402	131.119	0.217344	nan	5.15881	1				84	136.79	35.154	-0.00290426	83.3639	0.300556	nan	3.86404	1
																						133	88.1963	34.8871	-0.0046245	133.159	0.105062	nan	6.46171	1				85	74.6783	36.4572	-0.00581563	167.638	0.0561028	nan	7.25307	1
																						134	28.6358	9.65116	-0.00363249	104.444	0.125005	nan	11.4859	1				85	123.178	25.606	-0.00396539	114.08	0.314979	nan	5.20829	1
																						134	99.3959	38.0127	-0.00536063	154.467	0.0968999	nan	6.84191	1				85	48.7656	35.8613	-0.00370317	106.49	0.118445	nan	6.2648	1
																						135	142.368	9.12188	-0.00480593	138.411	0.1176	nan	6.64463	1				85	17.4544	41.7967	-0.00293104	84.139	0.263109	nan	7.81886	1
																						135	46.9419	22.1576	-0.00475358	136.896	0.127004	nan	5.38554	1				86	128.704	27.1075	-0.00381762	109.802	0.160081	nan	5.72622	1
																						135	130.723	31.3164	-0.00413453	118.976	0.181751	nan	4.9566	1				86	20.4595	11.2994	-0.00334586	96.1467	0.132542	nan	3.05631	1
																						135	126.262	45.0018	-0.00385191	110.795	0.116386	nan	9.44263	1				86	89.2542	13.197	-0.00367949	105.804	0.177478	nan	9.5013	1
																						136	59.3577	8.85084	-0.00446901	128.658	0.149324	nan	6.56929	1				86	61.1109	21.4942	-0.00337756	97.0644	0.111876	nan	7.75499	1
																						136	83.9377	10.1332	-0.00460095	132.477	0.107782	nan	11.5594	1				86	38.2227	48.7208	-0.00365914	105.215	0.122041	nan	6.40514	1
																						136	139.864	15.2767	-0.00400548	115.24	0.172295	nan	6.64463	1				87	72.4496	16.9106	-0.00469057	135.071	0.15697	nan	7.75205	1
																						136	113.233	6.1789	-0.00343938	98.8538	0.231642	nan	19.2311	1				87	35.717	21.6655	-0.00320592	92.0958	0.149466	nan	5.33912	1
																						136	17.2432	11.1125	-0.00404146	116.282	0.137027	nan	11.4859	1				87	103.825	7.1276	-0.00329951	94.8048	0.169271	nan	10.6411	1
																						136	39.2647	16.0035	-0.0049745	143.29	0.129106	nan	4.98909	1				87	94.3504	23.3049	-0.00329987	94.8155	0.110259	nan	4.19361	1
																						138	117.419	26.3112	-0.00500273	144.108	0.0956383	nan	14.2144	1				87	56.8978	35.7773	-0.00316239	90.836	0.141573	nan	6.52063	1
																						138	94.455	33.28	-0.00347358	99.8437	0.30862	nan	5.75021	1				87	23.124	50.825	-0.00419688	120.781	0.297034	nan	7.52431	1
																						138	62.0777	35.5775	-0.00537857	154.987	0.0654068	nan	5.30189	1				87	143.3	13.0889	-0.00312673	89.8037	0.310701	nan	3.73122	1
																						138	129.017	35.9701	-0.00487469	140.401	0.162091	nan	4.9566	1				88	115.808	16.3017	-0.00443012	127.532	0.0791851	nan	9.61162	1
																						138	45.9041	45.6774	-0.00412148	118.598	0.08773	nan	13.7879	1				88	8.99061	21.0325	-0.00787037	227.116	0.0510054	nan	7.98677	1
																						138	101.528	47.7511	-0.00523148	150.729	0.0902277	nan	7.14111	1				88	12.0052	29.6792	-0.00284765	81.7252	0.224051	nan	5.19435	1
																						138	29.2385	29.1316	-0.0036067	103.697	0.190507	nan	7.15424	1				89	29.8112	13.6587	-0.00314615	90.3656	0.0960908	nan	5.63586	1
																						139	64.3042	27.5999	-0.00331135	95.1478	0.178312	nan	8.2825	1				89	105.721	18.3268	-0.00374331	107.651	0.0898961	nan	7.42685	1
																						139	144.2	47.5532	-0.00332708	95.6031	0.203492	nan	4.44286	1				89	138.304	20.799	-0.00379439	109.13	0.137651	nan	6.30999	1
																						140	43.968	17.6676	-0.00484944	139.67	0.142937	nan	4.98909	1				89	114.52	26.6042	-0.00371794	106.917	0.0762908	nan	6.20286	1
																						140	79.0569	20.6116	-0.00504202	145.245	0.07803	nan	7.37636	1				89	137.133	31.3052	-0.0035692	102.612	0.205791	nan	3.86404	1
																						140	22.8793	32.4095	-0.00505924	145.743	0.113342	nan	6.53853	1				89	10.1464	39.0167	-0.00378068	108.733	0.152995	nan	6.51507	1
																						140	85.5528	38.0854	-0.00542823	156.424	0.162703	nan	6.24491	1				89	127.196	34.5367	-0.00416019	119.719	0.213714	nan	3.71492	1
																						140	91.791	38.3759	-0.0052027	149.896	0.161094	nan	5.75021	1				90	15.0768	10.5978	-0.00400302	115.169	0.0642102	nan	5.42816	1
																						141	28.8462	15.7213	-0.00429494	123.619	0.163182	nan	8.71324	1				90	79.067	12.8728	-0.00586555	169.083	0.058814	nan	7.75205	1
																						141	34.7986	37.5059	-0.00430919	124.032	0.0796504	nan	9.11173	1				90	102.504	34.2064	-0.00337459	96.9783	0.222013	nan	6.32566	1
																						141	61.6841	53.4618	-0.00474694	136.703	0.0666016	nan	15.4224	1				90	139.936	14.7038	-0.00303467	87.1388	0.364544	nan	3.73122	1
																						142	120.965	51.1708	-0.00523559	150.848	0.0918865	nan	9.38909	1				91	27.3416	23.5931	-0.00328721	94.449	0.0966587	nan	8.59437	1
																						142	35.8455	10.5319	-0.00495196	142.638	0.250622	nan	8.71324	1				91	40.0398	8.6564	-0.00374702	107.759	0.210284	nan	5.49628	1
																						142	137.716	25.5991	-0.00317539	91.2121	0.34771	nan	5.44699	1				91	6.26074	13.5268	-0.00395628	113.816	0.118952	nan	7.98677	1
																						142	77.508	27.8235	-0.00343094	98.6093	0.151314	nan	7.37636	1				91	108.473	25.2252	-0.00372649	107.165	0.112546	nan	6.20286	1
																						143	109.048	49.404	-0.00529682	152.62	0.126483	nan	7.69943	1				91	120.748	36.3204	-0.0036313	104.409	0.269438	nan	4.53834	1
																						143	16.3765	31.7269	-0.0049581	142.816	0.115114	nan	6.53853	1				91	113.157	37.2946	-0.00273161	78.3663	0.289532	nan	3.12464	1
																						143	101.682	40.6116	-0.00431232	124.122	0.0899111	nan	7.14111	1				91	59.8672	42.4705	-0.00396975	114.206	0.207694	nan	5.5559	1
																						143	124.077	42.3127	-0.00485079	139.709	0.0782294	nan	8.0394	1				91	59.6234	51.4274	-0.00345895	99.4202	0.286768	nan	7.41343	1
																						143	139.273	20.3795	-0.00492034	141.722	0.144596	nan	5.44699	1				92	53.5328	21.8385	-0.0093834	270.913	0.0477327	nan	6.96738	1
																						143	19.1164	23.4591	-0.00465513	134.046	0.279653	nan	3.57912	1				92	103.385	40.4705	-0.0038847	111.744	0.0983512	nan	6.32566	1
																						143	139.902	48.6774	-0.00391705	112.681	0.134263	nan	4.44286	1				92	66.4926	42.2709	-0.00628726	181.29	0.0723396	nan	6.62836	1
																						144	97.4615	7.39939	-0.00435408	125.331	0.098051	nan	20.1983	1				92	74.2469	46.0399	-0.00379728	109.214	0.106329	nan	8.62177	1
																						144	62.4919	8.32633	-0.00431512	124.204	0.114583	nan	10.8658	1				92	130.392	20.0949	-0.00315463	90.6113	0.308505	nan	5.31142	1
																						144	8.25002	46.3204	-0.00531172	153.052	0.0682521	nan	12.9577	1				92	14.5448	34.2104	-0.00491339	141.521	0.215507	nan	5.19435	1
																						144	48.9656	14.8581	-0.00384671	110.645	0.303745	nan	5.73318	1				92	137.87	10.1115	-0.00340833	97.955	0.300242	nan	5.03565	1
																						144	71.7254	19.3756	-0.00402133	115.699	0.125533	nan	3.58048	1				92	53.5177	14.8711	-0.00335461	96.3999	0.372605	nan	6.96738	1
																						144	104.195	26.4424	-0.00422125	121.486	0.119016	nan	8.45058	1				92	57.834	29.3242	-0.00299797	86.0764	0.267274	nan	6.52063	1
																						144	28.8936	44.4452	-0.00207708	59.4198	0.229923	nan	9.11173	1				93	45.6935	7.9113	-0.00356918	102.611	0.235681	nan	5.70262	1
																						145	6.29131	33.5116	-0.00379911	109.267	0.201865	nan	10.2419	1				93	127.894	24.8453	-0.00373486	107.407	0.261824	nan	5.36731	1
																						145	110.084	39.4609	-0.00391618	112.655	0.0977984	nan	3.93686	1				93	130.879	30.9962	-0.00362686	104.281	0.243661	nan	5.10901	1
																						145	100.741	51.3721	-0.00448907	129.239	0.0715478	nan	7.16829	1				93	7.43971	32.9083	-0.00360135	103.542	0.131748	nan	5.59205	1
																						145	5.42536	19.5704	-0.00352686	101.386	0.295074	nan	5.46387	1				93	37.8803	48.3944	-0.00357712	102.841	0.0869279	nan	12.5015	1
																						147	27.2101	5.58907	-0.00439513	126.519	0.175742	nan	9.95001	1				94	120.585	14.9968	-0.0035539	102.169	0.22272	nan	7.09075	1
																						147	24.9563	22.2239	-0.00401681	115.568	0.121211	nan	5.96912	1				94	101.188	11.1923	-0.00366492	105.382	0.105821	nan	8.45273	1
																						148	36.7975	51.5099	-0.00464667	133.801	0.0653244	nan	9.85813	1				94	42.3189	13.6579	-0.00357989	102.921	0.179467	nan	3.67578	1
																						148	128.41	51.7102	-0.00513432	147.917	0.0536356	nan	10.3484	1				94	92.5056	18.3734	0.00351666	-101.091	0.0617031	nan	11.2676	1
																						148	128.841	29.002	-0.00542997	156.475	0.0706074	nan	9.37301	1				95	18.625	18.8004	-0.00606856	174.96	0.0542865	nan	8.93713	1
																						148	8.97862	15.4198	-0.0051457	148.246	0.15914	nan	5.46387	1				95	141.271	32.5091	-0.00356572	102.511	0.101655	nan	7.34089	1
																						148	69.0671	16.9769	-0.00487231	140.332	0.0765998	nan	3.58048	1				95	61.0396	12.9707	-0.00305862	87.8319	0.363772	nan	7.75829	1
																						148	47.928	21.2173	-0.00484214	139.459	0.22007	nan	6.44331	1				95	18.8823	39.6486	-0.0030731	88.2512	0.234006	nan	6.95608	1
																						148	97.4728	31.5639	-0.0037436	107.66	0.15435	nan	8.45058	1				95	96.2101	46.3857	-0.0031483	90.4281	0.0843622	nan	9.29862	1
																						149	38.0211	31.8995	-0.00396846	114.169	0.0902078	nan	11.0448	1				95	129.538	6.87424	-0.00359934	103.484	0.0801166	nan	6.52007	1
																						149	113.96	40.151	0.00171152	-48.8379	0.286428	nan	3.93686	1				96	138.243	40.115	-0.00412364	118.661	0.143956	nan	5.58062	1
																						150	139.737	41.7566	-0.00232351	66.553	0.216612	nan	15.0791	1				96	81.3205	20.8416	-0.00611888	176.416	0.0848851	nan	9.87591	1
																						150	26.9474	49.1438	-0.00568473	163.849	0.0398375	nan	9.77466	1				96	33.1967	6.08468	-0.00401	115.371	0.07548	nan	7.31042	1
																						150	140.129	17.4716	-0.00480608	138.415	0.0794378	nan	8.81318	1				96	82.9166	42.1181	-0.00342005	98.2941	0.210175	nan	4.73981	1
																						150	104.963	45.5794	-0.00394312	113.435	0.0845336	nan	7.16829	1				96	127.655	15.543	-0.00372085	107.001	0.130625	nan	4.27238	1
																						152	139.427	26.2568	-0.00366311	105.33	0.176135	nan	8.81318	1				96	116.275	37.0898	-0.00289621	83.1307	0.2783	nan	3.12464	1
																						152	73.9474	28.0868	-0.00455006	131.004	0.0972151	nan	9.78655	1				96	108.026	46.4126	-0.0040064	115.267	0.111074	nan	7.53964	1
																						152	69.3529	36.7278	-0.00434966	125.203	0.0909151	nan	9.78655	1				96	109.092	17.2855	-0.003501	100.638	0.128765	nan	5.54944	1
																						153	119.769	26.6482	-0.00356283	102.427	0.120833	nan	7.61319	1				97	71.9621	12.4804	-0.00360405	103.62	0.310969	nan	5.28568	1
																						153	42.2851	43.3204	-0.00607186	175.055	0.0724199	nan	8.70167	1				97	45.6842	29.0251	-0.00586514	169.071	0.213739	nan	5.38217	1
																						153	127.897	10.0674	-0.00436068	125.522	0.176639	nan	6.56923	1				97	140.414	50.6682	-0.00371927	106.956	0.224784	nan	7.06978	1
																						153	20.6667	27.7081	-0.00506804	145.998	0.0793611	nan	13.5447	1				97	50.6589	52.1019	-0.00351964	101.177	0.222484	nan	6.89883	1
																						153	117.913	39.771	-0.00459738	132.374	0.108834	nan	3.97059	1				97	40.615	35.7084	-0.00381749	109.799	0.284629	nan	5.26318	1
																						154	97.0389	29.036	-0.00601336	173.362	0.179363	nan	13.9223	1				97	134.747	46.4424	-0.00372896	107.236	0.276793	nan	7.06978	1
																						154	58.4601	6.62425	-0.00476003	137.082	0.112152	nan	7.03616	1				98	55.0739	39.2245	-0.00356722	102.554	0.106715	nan	5.75521	1
																						154	84.5762	7.38494	-0.0031593	90.7465	0.150854	nan	22.0043	1				98	64.2388	20.1783	-0.00398475	114.64	0.166607	nan	6.08961	1
																						154	116.905	17.5024	-0.00463338	133.416	0.187161	nan	5.80466	1				99	79.4363	9.44966	0.00486633	-140.159	0.170204	nan	4.08142	1
																						154	33.6761	42.0537	-0.00485892	139.945	0.138325	nan	8.70167	1				99	43.4825	17.1446	-0.00327073	93.972	0.24804	nan	3.67578	1
																						154	71.4604	47.569	-0.00459936	132.431	0.232151	nan	3.88374	1				99	69.5376	17.1773	-0.00315434	90.6027	0.354061	nan	5.28568	1
																						154	122.288	6.64851	-0.00480344	138.339	0.12233	nan	6.56923	1				99	133.723	20.4113	-0.00358102	102.954	0.175259	nan	4.68607	1
																						155	16.1584	42.0835	-0.00494497	142.436	0.0881466	nan	12.8938	1				99	109.697	25.6801	-0.00385537	110.895	0.284867	nan	3.15893	1
																						156	32.9306	21.9586	-0.00538067	155.048	0.0792455	nan	7.76343	1				99	32.1473	29.6977	-0.00379046	109.016	0.129598	nan	10.3842	1
																						156	112.501	28.9149	-0.00507498	146.199	0.138237	nan	6.01608	1				99	78.843	30.4017	-0.00354688	101.965	0.212249	nan	6.24841	1
																						156	127.024	40.076	-0.00487952	140.541	0.0647723	nan	9.11685	1				99	66.9979	37.3428	-0.00510561	147.085	0.135698	nan	6.54928	1
																						157	51.5432	7.91452	-0.0053797	155.019	0.0929702	nan	7.03616	1				99	26.3754	44.8837	-0.00359444	103.342	0.212803	nan	9.14078	1
																						157	111.898	20.4395	-0.00473241	136.283	0.151327	nan	5.80466	1				100	10.1614	8.00648	-0.00428293	123.272	0.248699	nan	13.7164	1
																						157	80.3559	46.3827	-0.00423868	121.991	0.0950084	nan	8.97422	1				100	72.6318	31.0828	-0.00395614	113.812	0.322064	nan	6.24841	1
																						158	11.3152	16.8359	-0.0062752	180.941	0.181723	nan	10.5847	1				100	143.779	39.4081	-0.00762128	219.906	0.0862197	nan	5.58062	1
																						158	66.6872	20.1979	-0.00451911	130.108	0.129983	nan	4.26638	1				100	123.202	8.41295	-0.00386703	111.233	0.196639	nan	6.52007	1
																						158	91.1866	50.9475	-0.00459503	132.306	0.104729	nan	4.14166	1				100	126.85	25.0235	-0.00267377	76.692	0.133408	nan	8.27704	1
																						158	36.9328	52.0216	-0.00498328	143.544	0.0614251	nan	10.2155	1				100	81.7637	49.8672	-0.00353773	101.701	0.187309	nan	7.83437	1
																						159	31.3567	29.5608	-0.00510036	146.933	0.11055	nan	7.76343	1				100	55.7047	47.3973	-0.00337437	96.9718	0.202921	nan	5.09521	1
																						159	108.2	5.00138	-0.00435251	125.286	0.102284	nan	10.6597	1				101	92.1516	27.4335	-0.00501164	144.365	0.0572402	nan	7.87145	1
																						159	83.1217	29.4121	-0.00545994	157.342	0.149845	nan	6.1402	1				101	43.2792	11.0958	-0.00372859	107.225	0.114588	nan	5.41792	1
																						159	118.469	29.6691	-0.00471838	135.877	0.125035	nan	6.01608	1				101	131.891	16.0981	-0.00265429	76.128	0.313901	nan	4.27238	1
																						159	138	36.1448	-0.00418679	120.489	0.102666	nan	11.6587	1				101	115.395	20.6282	-0.00367215	105.592	0.168887	nan	6.78237	1
																						159	68.6948	44.8423	-0.00377335	108.521	0.144726	nan	3.88374	1				101	68.3844	43.7437	-0.00387763	111.54	0.189498	nan	5.86944	1
																						159	19.6893	24.5831	-0.00388677	111.804	0.101562	nan	7.89242	1				102	90.6472	16.2931	-0.00735671	212.247	0.134991	nan	9.10245	1
																						160	54.4931	49.7474	-0.00507019	146.06	0.103397	nan	11.7037	1				102	21.9212	33.5328	-0.00361703	103.996	0.0737807	nan	9.15226	1
																						160	58.4387	9.83201	-0.00531983	153.287	0.0723562	nan	7.15714	1				102	69.6994	23.6862	-0.00390736	112.4	0.133247	nan	6.17865	1
																						160	75.7028	36.7707	-0.00502389	144.72	0.084007	nan	9.93026	1				102	18.3702	49.397	-0.00325704	93.5757	0.112939	nan	8.6715	1
																						161	12.3069	27.3741	-0.00496807	143.104	0.0902206	nan	7.89242	1				102	108.149	52.054	-0.00300075	86.1568	0.365102	nan	17.5997	1
																						161	77.4751	26.9999	-0.00496514	143.019	0.148184	nan	6.1402	1				102	83.1651	11.1092	-0.00360387	103.615	0.206354	nan	4.08142	1
																						161	23.8583	31.8983	-0.00432179	124.397	0.0944213	nan	7.85427	1				102	111.139	12.1122	-0.00358751	103.142	0.362245	nan	8.7942	1
																						162	134.601	20.0333	-0.00457038	131.592	0.087847	nan	16.4663	1				102	84.5485	37.8047	-0.00274552	78.7689	0.195648	nan	3.38019	1
																						162	70.587	18.4679	-0.00457742	131.796	0.163365	nan	4.26638	1				103	142.205	6.10994	-0.00329708	94.7346	0.283922	nan	12.8368	1
																						163	8.84378	49.0401	-0.00333577	95.8545	0.166136	nan	13.0246	1				103	52.409	34.1234	-0.00371122	106.723	0.171087	nan	5.75521	1
																						164	5.73824	7.39709	-0.00347898	100	0.165325	nan	21.0292	1				103	122.03	39.9432	-0.00331211	95.1697	0.225307	nan	10.1498	1
																						164	89.9517	7.31422	-0.00512052	147.517	0.0797058	nan	6.56369	1				103	99.3846	24.3281	-0.00334676	96.1728	0.195133	nan	6.78549	1
																						164	118.851	5.42255	-0.00381518	109.732	0.115312	nan	10.6597	1				104	126.233	52.035	-0.00384006	110.452	0.0649418	nan	12.8016	1
																						164	128.182	47.4926	-0.00451957	130.122	0.0993238	nan	12.387	1				104	133.193	40.5255	-0.00510031	146.932	0.161159	nan	10.6448	1
																						165	39.4246	23.4947	-0.0041614	119.754	0.148431	nan	6.38583	1				104	58.9413	43.4621	-0.00352518	101.337	0.160912	nan	5.09521	1
																						166	116.456	51.4858	-0.00453138	130.463	0.0869876	nan	12.387	1				104	99.7106	36.609	-0.003264	93.7772	0.0925492	nan	11.8881	1
																						168	37.16	10.8663	-0.0070238	202.611	0.0572034	nan	12.8298	1				104	16.524	40.9243	-0.003499	100.58	0.196576	nan	8.6715	1
																						168	18.5123	40.3131	-0.00409398	117.802	0.0906289	nan	13.0246	1				105	114.87	32.7486	-0.00379672	109.198	0.182285	nan	6.97211	1
																						168	96.4733	8.05638	-0.00538519	155.178	0.0984257	nan	6.56369	1				105	48.6909	10.8357	-0.00354856	102.014	0.088861	nan	5.41792	1
																						168	45.5138	25.4182	-0.00522568	150.561	0.121848	nan	6.38583	1				105	121.391	17.4593	-0.00339456	97.5565	0.135248	nan	6.78237	1
																						168	69.1545	36.4206	-0.00460821	132.688	0.0880886	nan	11.1349	1				105	144.15	24.3191	-0.00382216	109.934	0.215794	nan	5.35877	1
																						169	63.6928	22.4637	-0.00468734	134.978	0.0928803	nan	8.97537	1				105	30.3632	44.3327	-0.00357041	102.647	0.286893	nan	5.60834	1
																						169	40.9873	30.5067	-0.0042583	122.559	0.186987	nan	4.81376	1				105	40.0249	43.5929	-0.00337713	97.0518	0.243967	nan	9.53128	1
																						170	44.8068	41.8113	-0.00373966	107.546	0.124382	nan	9.43776	1				106	66.4941	32.6379	-0.00507689	146.254	0.0857088	nan	8.13723	1
																						170	102.579	48.9382	-0.00512978	147.785	0.101514	nan	13.5782	1				106	75.4967	25.8232	-0.0034322	98.646	0.105385	nan	6.17865	1
																						171	28.8198	25.9465	-0.00423695	121.941	0.234986	nan	9.64374	1				106	85.0757	41.1435	-0.00243295	69.721	0.196315	nan	3.38019	1
																						171	127.873	32.6865	-0.00358392	103.038	0.123855	nan	9.57426	1				106	129.276	26.1901	-0.00296018	84.9824	0.293537	nan	9.68474	1
																						171	115.389	7.59879	-0.00403835	116.192	0.122928	nan	8.51164	1				107	18.8103	6.94943	-0.00389184	111.951	0.195045	nan	7.03596	1
																						171	110.057	32.4547	-0.0048505	139.701	0.0761024	nan	8.12818	1				107	28.1999	12.8333	-0.00500733	144.24	0.184945	nan	4.24539	1
																						172	143.613	30.2787	-0.00485197	139.743	0.0790103	nan	8.49687	1				107	140.257	18.798	-0.00407019	117.114	0.297582	nan	5.78196	1
																						173	87.4488	16.1443	-0.00433458	124.767	0.100283	nan	3.15698	1				107	43.6208	53.0443	-0.00383285	110.243	0.106814	nan	10.1124	1
																						173	143.138	48.9037	-0.00380377	109.402	0.286894	nan	18.6312	1				107	102.704	14.5996	-0.00288345	82.7614	0.281818	nan	8.35209	1
																						174	120.537	14.3766	-0.00442955	127.516	0.125127	nan	8.51164	1				108	105.801	6.84312	-0.00392915	113.031	0.247478	nan	6.59118	1
																						174	40.9207	18.5391	-0.00536236	154.518	0.14286	nan	6.53306	1				108	65.0122	9.57319	-0.00584924	168.611	0.126705	nan	9.87524	1
																						174	112.201	24.5446	-0.00457109	131.613	0.0876658	nan	8.19549	1				108	27.0077	26.6316	-0.00418376	120.401	0.0630811	nan	6.8041	1
																						174	135.703	27.1769	-0.00407977	117.391	0.124379	nan	8.49687	1				108	95.4629	48.6644	-0.0038416	110.497	0.0842097	nan	8.93645	1
																						174	57.5201	28.9794	-0.00569304	164.09	0.0486979	nan	6.25595	1				108	138.792	24.3914	-0.00361682	103.99	0.332922	nan	5.25853	1
																						174	38.6103	34.6927	-0.00462267	133.106	0.228383	nan	3.4846	1				108	58.9832	29.5073	-0.0027362	78.499	0.293489	nan	8.03296	1
																						174	89.254	46.3283	-0.0044526	128.183	0.0896427	nan	10.3302	1				108	25.3242	46.7949	-0.00386156	111.074	0.0984642	nan	5.60834	1
																						174	61.2613	5.04789	-0.00430824	124.004	0.22321	nan	15.4269	1				109	121.837	33.0265	-0.00449283	129.348	0.108963	nan	6.05679	1
																						175	118.343	47.4351	-0.00458578	132.038	0.0846211	nan	10.3488	1				109	134.14	8.68701	-0.00362727	104.292	0.0934211	nan	11.0205	1
																						175	33.6727	5.4475	-0.00441024	126.957	0.0837365	nan	10.6935	1				109	83.8117	16.2118	-0.00341683	98.2009	0.211832	nan	8.53495	1
																						175	45.3472	13.7331	-0.00420996	121.159	0.315864	nan	6.53389	1				109	115.33	25.525	-0.00366687	105.439	0.10686	nan	7.23825	1
																						176	10.3526	26.0188	-0.00435216	125.276	0.163615	nan	6.44418	1				109	58.6004	18.4883	-0.00317083	91.0802	0.140072	nan	6.84377	1
																						176	76.5175	7.33594	-0.00444274	127.898	0.166744	nan	5.01502	1				110	94.053	15.8704	-0.00705292	203.454	0.0427819	nan	7.72623	1
																						176	95.7812	21.9031	-0.00403429	116.074	0.11943	nan	7.76682	1				110	121.505	44.4916	-0.00601024	173.271	0.075096	nan	8.89562	1
																						176	102.933	36.368	-0.00522196	150.453	0.214624	nan	6.02587	1				110	115.054	9.15396	-0.00553758	159.59	0.1867	nan	8.33449	1
																						177	105.436	41.8495	-0.00577105	166.348	0.165938	nan	6.02587	1				110	49.8765	33.3462	-0.00287641	82.5575	0.278603	nan	7.67988	1
																						177	34.8707	16.0737	-0.00434183	124.977	0.108091	nan	6.53306	1				110	140.955	33.0389	-0.00369899	106.369	0.216423	nan	7.01879	1
																						178	57.2896	22.7277	-0.00547764	157.855	0.0845333	nan	6.25595	1				110	76.8391	52.7974	-0.0033652	96.7066	0.343031	nan	10.4946	1
																						178	108.53	50.7214	-0.0048845	140.685	0.0619452	nan	4.46624	1				111	123.274	10.5288	-0.00484548	139.556	0.178216	nan	8.33449	1
																						178	77.46	12.2616	-0.00370543	106.555	0.286525	nan	5.01502	1				111	83.5926	28.9931	-0.00410376	118.085	0.0664869	nan	8.69433	1
																						178	89.6594	13.8903	-0.00375956	108.122	0.161502	nan	3.15698	1				111	38.4384	23.293	-0.00407924	117.376	0.159771	nan	5.06228	1
																						178	14.7062	21.2676	-0.00435239	125.282	0.166119	nan	6.44418	1				111	88.8298	37.363	-0.00335335	96.3635	0.32618	nan	5.32773	1
																						178	97.7873	52.1502	-0.00349613	100.496	0.221112	nan	4.74499	1				111	29.1681	38.2965	-0.00366465	105.374	0.131774	nan	9.32726	1
																						179	115	7.02094	-0.00515341	148.469	0.106797	nan	6.92992	1				111	74.0393	5.56909	-0.00402227	115.726	0.181672	nan	8.35137	1
																						179	102.075	28.4152	-0.00517631	149.132	0.122076	nan	6.15171	1				112	110.62	37.1541	-0.00322114	92.5363	0.320945	nan	4.49214	1
																						180	88.0242	21.5134	-0.00401041	115.383	0.124384	nan	7.76682	1				112	75.6345	13.7667	-0.00353573	101.643	0.186532	nan	8.35137	1
																						180	126.615	22.8629	-0.0046609	134.213	0.0700856	nan	11.7598	1				112	50.0299	25.6679	-0.00361246	103.864	0.0991224	nan	7.67988	1
																						181	74.3206	27.5122	-0.00381272	109.661	0.145008	nan	14.9591	1				112	33.5811	28.3881	-0.00332401	95.5142	0.320718	nan	6.8041	1
																						181	97.4685	6.43557	-0.00509641	146.819	0.159962	nan	10.7962	1				112	103.668	52.2052	-0.00359464	103.348	0.0800417	nan	8.93645	1
																						181	72.3766	51.3701	-0.00423652	121.928	0.121834	nan	5.54836	1				112	13.7502	21.5887	-0.00279303	80.1441	0.208315	nan	4.71432	1
																						181	100.96	48.6221	-0.00501418	144.439	0.206545	nan	3.63551	1				112	125.84	24.5908	-0.00328366	94.3462	0.329563	nan	5.65195	1
																						182	139.341	13.2328	-0.00442361	127.344	0.103878	nan	15.9591	1				112	87.3337	52.8112	-0.00421788	121.389	0.326779	nan	7.88192	1
																						182	41.535	50.689	-0.00503674	145.092	0.0625378	nan	11.0139	1				113	22.0426	7.24217	-0.00336478	96.6943	0.13914	nan	10.3064	1
																						182	119.477	13.5177	-0.00496411	142.989	0.0938765	nan	6.62777	1				113	101.337	11.6926	-0.00331318	95.2007	0.188802	nan	5.14607	1
																						182	106.953	24.6674	-0.00429294	123.562	0.177778	nan	6.15171	1				113	127.135	30.0922	-0.0040214	115.701	0.318725	nan	3.67888	1
																						182	8.07979	30.7403	-0.00425667	122.512	0.117148	nan	11.5603	1				113	143.994	39.3659	-0.00386991	111.316	0.276053	nan	7.01879	1
																						182	144.031	31.244	-0.00463286	133.401	0.102977	nan	5.79569	1				113	143.219	21.5538	-0.00191934	54.8537	0.255812	nan	5.25853	1
																						183	37.6172	6.10295	-0.00508158	146.39	0.146106	nan	6.65771	1				114	112.655	45.3855	-0.00426709	122.813	0.0616092	nan	8.47917	1
																						183	22.1985	7.14197	-0.00413593	119.017	0.104935	nan	11.2849	1				114	66.8131	47.9202	-0.00412928	118.824	0.180538	nan	8.27711	1
																						184	86.1426	41.4501	-0.00392395	112.88	0.100566	nan	7.2948	1				114	7.59774	53.5485	-0.00356181	102.398	0.072518	nan	13.7089	1
																						184	20.2398	27.1924	-0.00516861	148.909	0.10014	nan	6.71189	1				114	51.8521	17.3493	-0.00353718	101.685	0.21675	nan	6.2502	1
																						184	50.0675	26.8014	-0.00394349	113.446	0.063471	nan	14.786	1				114	99.9429	43.7546	-0.00369024	106.115	0.117424	nan	7.60514	1
																						184	77.7901	46.053	-0.00428251	123.26	0.160918	nan	3.53451	1				114	94.7857	50.2436	-0.0032538	93.4818	0.357243	nan	3.90231	1
																						184	117.27	49.3733	-0.00343976	98.8647	0.295213	nan	3.75221	1				115	92.4895	8.30405	-0.00408013	117.401	0.246128	nan	7.17624	1
																						184	107.227	50.6696	-0.00430505	123.912	0.154417	nan	3.34257	1				115	52.9568	11.1975	-0.00421496	121.304	0.109016	nan	6.2502	1
																						185	141.838	36.6971	-0.00468566	134.929	0.280483	nan	5.87745	1				115	40.7956	18.813	-0.00325059	93.3889	0.228989	nan	5.06228	1
																						185	140.569	43.361	-0.00437016	125.797	0.184327	nan	6.78363	1				115	21.2788	52.6744	-0.00350027	100.616	0.109911	nan	8.72151	1
																						186	138.263	31.8103	-0.00454011	130.716	0.243658	nan	5.79569	1				116	70.7494	26.6249	-0.00962125	277.798	0.0260457	nan	6.20521	1
																						186	14.9865	42.5732	-0.00509215	146.696	0.0711073	nan	13.701	1				116	138.36	15.3196	-0.00362052	104.097	0.0703624	nan	7.90445	1
																						186	32.8804	10.7814	-0.00551862	159.041	0.0797555	nan	6.65771	1				116	8.49985	22.1891	-0.00270531	77.605	0.277733	nan	5.28461	1
																						187	42.9614	39.7678	-0.00467115	134.509	0.0820696	nan	6.86396	1				116	13.8283	26.3024	-0.00372139	107.017	0.220447	nan	4.71432	1
																						187	111.072	15.8247	-0.00518194	149.295	0.111888	nan	8.71536	1				116	135.72	33.0581	-0.00364097	104.689	0.0791951	nan	7.97421	1
																						187	26.8057	28.5848	-0.00537969	155.019	0.12545	nan	6.10225	1				117	108.667	26.1254	-0.00524618	151.155	0.0680209	nan	7.76147	1
																						187	34.8782	27.74	-0.00415937	119.695	0.142418	nan	8.11658	1				117	84.9973	25.3792	-0.00642759	185.352	0.0723931	nan	6.78063	1
																						188	117.469	39.4537	-0.00512211	147.563	0.0632013	nan	9.92166	1				117	60.0871	39.5854	-0.0042165	121.349	0.160228	nan	6.02	1
																						189	70.7084	30.6843	-0.00391011	112.48	0.0880151	nan	12.4436	1				118	16.2194	15.7459	-0.00435372	125.321	0.215581	nan	9.75318	1
																						189	121.479	7.69765	-0.00441846	127.195	0.0924722	nan	6.04188	1				118	98.3944	15.9142	-0.00296775	85.2017	0.125011	nan	5.14607	1
																						189	27.3045	22.503	-0.0049033	141.229	0.227149	nan	6.10225	1				118	126.257	33.6646	-0.00353456	101.609	0.0782793	nan	3.67888	1
																						189	81.2343	46.8467	-0.00427474	123.034	0.291644	nan	3.53451	1				118	83.2218	40.805	-0.00334708	96.182	0.157866	nan	9.99597	1
																						190	105.261	39.422	-0.00358851	103.171	0.259999	nan	5.76098	1				118	40.3681	45.667	-0.00358864	103.174	0.0854094	nan	9.64926	1
																						190	45.6433	15.0957	-0.00514599	148.254	0.119761	nan	6.67779	1				118	29.9481	51.7217	-0.00384813	110.686	0.277198	nan	8.72151	1
																						190	67.0244	42.57	-0.00518929	149.508	0.0548374	nan	7.86902	1				119	63.0491	10.1357	-0.00355296	102.142	0.0999764	nan	10.148	1
																						190	8.66561	19.7008	-0.00155886	44.4189	0.318608	nan	18.8484	1				119	11.3606	37.2148	-0.00344876	99.1251	0.172765	nan	5.86382	1
																						190	58.382	36.2513	-0.00382287	109.954	0.112626	nan	10.706	1				119	111.528	8.65776	-0.00316596	90.9392	0.324328	nan	4.4009	1
																						190	76.0942	42.94	-0.00534379	153.98	0.15975	nan	6.45623	1				119	38.4119	29.6114	-0.00337568	97.0097	0.121916	nan	10.8796	1
																						191	134.968	12.4322	-0.004638	133.55	0.143928	nan	6.64064	1				119	64.0425	35.0472	-0.00406011	116.822	0.313312	nan	5.50381	1
																						191	49.1465	20.7808	-0.00462131	133.067	0.21024	nan	6.67779	1				119	51.0944	36.7052	-0.00322919	92.7694	0.181784	nan	9.44267	1
																						191	142.414	51.7215	-0.00428776	123.411	0.188591	nan	18.7946	1				119	17.8834	39.3048	-0.00423542	121.896	0.162043	nan	5.40435	1
																						192	123.953	15.5223	-0.00472725	136.133	0.0728945	nan	3.26428	1				119	72.8173	40.0315	-0.00598718	172.604	0.185132	nan	5.76528	1
																						192	128.816	36.7198	-0.00453751	130.641	0.084717	nan	7.79968	1				119	138.194	40.639	-0.00401819	115.608	0.218032	nan	7.97421	1
																						192	36.0977	39.8239	-0.00506747	145.982	0.0446677	nan	6.86396	1				120	96.6678	25.1827	-0.00576905	166.29	0.0635123	nan	7.3291	1
																						192	55.5962	50.3444	-0.00496975	143.153	0.137445	nan	5.95573	1				120	16.129	5.99311	-0.00352493	101.33	0.23927	nan	8.69227	1
																						193	60.0965	10.9176	-0.00468792	134.995	0.0798295	nan	9.189	1				120	65.0873	29.1637	-0.00366735	105.453	0.209621	nan	5.97553	1
																						193	18.1365	51.0904	-0.00799028	230.587	0.0340005	nan	8.28662	1				120	46.8485	52.8163	-0.00417407	120.12	0.177796	nan	9.64926	1
																						193	108.475	34.6409	-0.00437023	125.799	0.255146	nan	5.76098	1				120	127.592	53.0403	-0.00518086	149.264	0.144129	nan	8.12086	1
																						193	98.7975	42.2671	-0.00277002	79.4779	0.327286	nan	7.06228	1				121	51.691	18.3724	-0.00411512	118.414	0.286794	nan	11.762	1
																						194	42.9331	25.5441	-0.00771431	222.599	0.0436786	nan	7.82908	1				121	79.3604	50.025	-0.0032837	94.3474	0.169579	nan	3.81923	1
																						194	103.286	21.769	-0.00480581	138.407	0.0993565	nan	13.8788	1				121	101.588	51.5534	-0.00311705	89.5234	0.120591	nan	6.96143	1
																						194	133.155	29.6174	-0.00385833	110.981	0.233176	nan	4.30546	1				122	46.3348	7.90077	-0.0037832	108.806	0.183485	nan	6.33376	1
																						194	129.996	8.03126	0.00346789	-99.6791	0.256455	nan	6.57726	1				122	23.9485	9.78924	-0.00361832	104.034	0.12572	nan	6.98464	1
																						194	143.04	16.0936	-0.00354091	101.793	0.169666	nan	8.86307	1				122	86.546	9.61478	-0.00346791	99.6796	0.0797947	nan	3.48589	1
																						195	77.6861	7.73917	-0.00467728	134.687	0.106067	nan	5.92749	1				122	103.037	33.6073	-0.00391132	112.515	0.103646	nan	4.58272	1
																						195	125.402	43.7327	-0.00509244	146.704	0.0749665	nan	7.79968	1				122	12.7691	42.9069	-0.00316434	90.8923	0.230084	nan	5.77785	1
																						195	11.7131	45.8552	-0.00447976	128.969	0.200732	nan	7.825	1				123	72.824	6.47401	-0.0049432	142.384	0.195273	nan	8.17019	1
																						195	60.4408	46.8801	-0.0044573	128.319	0.186586	nan	5.95573	1				123	72.9427	14.6433	-0.0040287	115.913	0.305142	nan	8.17019	1
																						196	4.74517	42.2945	-0.00505484	145.616	0.10321	nan	7.825	1				123	117.194	27.5577	-0.00329986	94.815	0.0837858	nan	4.77224	1
																						196	49.9292	7.01667	-0.0046056	132.612	0.107649	nan	6.28501	1				123	134.718	27.5161	-0.00368387	105.931	0.12443	nan	6.83883	1
																						196	24.2997	12.7586	-0.00385414	110.86	0.105017	nan	8.04297	1				123	15.4634	29.7197	-0.00384457	110.583	0.292552	nan	3.97642	1
																						196	92.3862	45.4298	-0.00457696	131.783	0.0848549	nan	7.14899	1				123	99.4429	44.9307	-0.00365108	104.982	0.213003	nan	6.96143	1
																						196	87.4627	26.0079	-0.00376964	108.414	0.228696	nan	15.7136	1				123	28.7617	24.5875	-0.00283363	81.3192	0.187995	nan	9.80969	1
																						197	65.7326	18.1752	-0.00415713	119.63	0.0850823	nan	8.63975	1				124	84.7998	35.1814	-0.00555387	160.061	0.135418	nan	11.0144	1
																						198	28.5735	27.568	-0.00414592	119.306	0.0728799	nan	14.5016	1				124	131.671	19.8231	-0.00298284	85.6385	0.202501	nan	7.01718	1
																						199	56.208	6.7354	-0.00492563	141.876	0.0877791	nan	6.28501	1				125	30.9325	9.69695	-0.00332216	95.4607	0.326227	nan	6.98464	1
																						199	25.5941	4.82043	-0.00404886	116.496	0.126579	nan	7.91227	1				125	41.3602	11.8212	-0.00381494	109.725	0.244772	nan	6.33376	1
																						199	83.5445	6.8368	-0.00465598	134.07	0.259796	nan	5.92749	1				125	91.0039	20.5313	-0.00300349	86.2362	0.218721	nan	4.94519	1
																						199	129.816	26.8993	-0.0044749	128.829	0.147426	nan	3.36474	1				125	38.856	20.861	-0.00461345	132.839	0.258134	nan	6.22041	1
																						199	71.8511	39.8391	-0.0039866	114.694	0.111237	nan	3.67443	1				125	126.037	33.9201	-0.00307236	88.2297	0.122545	nan	8.32135	1
																						199	43.339	44.4814	-0.0050246	144.741	0.0626482	nan	11.4519	1				125	132.007	46.2245	-0.00432987	124.63	0.234489	nan	8.12086	1
																						200	33.7471	50.7377	-0.00436105	125.533	0.0726553	nan	9.04752	1				125	81.3816	46.7844	-0.00354763	101.987	0.161118	nan	3.81923	1
																						201	67.0675	26.7112	-0.00452651	130.322	0.108231	nan	8.28836	1				125	128.084	25.8546	-0.00330124	94.8551	0.166882	nan	6.83883	1
																						202	114.116	21.612	-0.00304742	87.5078	0.301127	nan	7.82989	1				126	38.7934	49.9295	-0.0036714	105.57	0.155789	nan	5.84078	1
																						202	122.496	35.3364	-0.00301668	86.618	0.143638	nan	11.1698	1				126	9.26775	38.3108	-0.00355673	102.251	0.260886	nan	5.0148	1
																						202	125.971	23.3979	-0.00381282	109.664	0.205629	nan	5.20049	1				126	6.60864	44.2042	-0.00413602	119.019	0.189128	nan	6.29553	1
																						202	74.0968	31.1028	-0.00420518	121.021	0.105125	nan	8.28836	1				126	110.104	16.3934	-0.00405266	116.606	0.201033	nan	6.06519	1
																						203	18.6489	8.61094	-0.00508112	146.377	0.146164	nan	7.91227	1				127	130.298	4.65807	-0.00310122	89.0652	0.213178	nan	9.47481	1
																						203	119.842	16.2712	-0.00644591	185.883	0.0977912	nan	3.88054	1				127	55.6493	35.0805	-0.00305959	87.8601	0.212638	nan	8.68431	1
																						203	83.0229	20.1287	-0.00324299	93.169	0.33418	nan	3.48284	1				127	137.44	35.2625	-0.00352847	101.433	0.126342	nan	6.64617	1
																						203	133.18	26.9793	-0.00361935	104.063	0.167267	nan	3.36474	1				127	63.3325	12.3254	-0.00345774	99.3853	0.0905542	nan	9.88579	1
																						203	69.4048	42.5808	-0.00432264	124.421	0.103179	nan	3.67443	1				127	86.3707	18.8026	-0.0035928	103.295	0.269605	nan	4.94519	1
																						204	9.92746	50.6437	-0.00289676	83.1469	0.150895	nan	8.78804	1				127	70.178	38.8801	-0.00413778	119.07	0.346557	nan	6.45118	1
																						205	27.9178	27.3013	-0.00666821	192.318	0.047675	nan	10.5651	1				128	73.3838	32.5056	-0.00439419	126.492	0.246695	nan	7.13527	1
																						205	55.5294	6.30209	-0.00535012	154.163	0.108344	nan	16.8906	1				128	33.3501	33.2579	-0.00588693	169.702	0.0297218	nan	9.08549	1
																						205	91.2587	19.1848	-0.0045423	130.78	0.206242	nan	3.01867	1				128	51.3845	10.3158	-0.00373076	107.288	0.0862754	nan	6.32227	1
																						205	18.6659	49.7116	-0.0048213	138.856	0.0586196	nan	6.3765	1				128	18.7461	27.4757	-0.00339315	97.5157	0.248603	nan	3.97642	1
																						206	21.9585	18.1883	-0.00427355	123	0.258773	nan	4.4485	1				128	43.5879	30.8596	-0.00305335	87.6795	0.216498	nan	10.515	1
																						206	17.0793	16.6368	0.00378082	-108.737	0.344796	nan	5.11999	1				128	116.224	32.2303	-0.00344645	99.0584	0.186991	nan	4.69773	1
																						206	79.5724	19.6547	-0.00294316	84.4899	0.331449	nan	3.48284	1				128	65.2189	47.7669	-0.00406478	116.957	0.266166	nan	4.88383	1
																						207	54.471	37.7322	-0.00806534	232.76	0.0794959	nan	7.44742	1				128	14.1733	37.2696	-0.00268324	76.9659	0.330284	nan	5.0148	1
																						207	66.2596	24.542	-0.0045748	131.72	0.120701	nan	6.33347	1				129	140.494	11.6448	-0.00360166	103.551	0.125935	nan	12.0304	1
																						207	10.1449	31.1202	-0.00484871	139.649	0.202235	nan	13.0694	1				129	83.5524	24.2379	-0.00383843	110.405	0.244138	nan	6.12262	1
																						207	108.814	44.732	-0.00401877	115.625	0.204747	nan	6.35572	1				129	101.162	31.9728	-0.0037724	108.494	0.0763349	nan	8.65409	1
																						208	88.3518	18.3708	-0.00377615	108.602	0.284223	nan	3.01867	1				129	9.51367	19.482	-0.0032018	91.9765	0.120377	nan	12.2121	1
																						208	87.4957	34.0456	-0.00492671	141.907	0.274832	nan	6.28533	1				129	23.1607	35.5907	-0.00385346	110.84	0.0899525	nan	5.01707	1
																						208	111.21	50.6185	-0.00519149	149.571	0.143575	nan	6.35572	1				129	32.8236	51.9648	-0.00321754	92.4321	0.346145	nan	5.80371	1
																						209	19.0516	21.5557	-0.00435165	125.261	0.236571	nan	4.4485	1				129	115.712	14.0818	-0.0035264	101.373	0.374241	nan	5.83033	1
																						209	57.1161	30.7704	-0.00530937	152.984	0.103931	nan	7.44742	1				129	36.0073	15.3312	-0.00186058	53.1529	0.271312	nan	6.22041	1
																						209	82.1475	30.7438	-0.00529898	152.683	0.16798	nan	6.28533	1				130	74.0971	51.3291	-0.00514267	148.158	0.0816876	nan	8.5859	1
																						210	140.826	8.26379	-0.00514641	148.267	0.215523	nan	20.5042	1				130	15.7886	5.29281	-0.0057512	165.773	0.0753687	nan	3.55708	1
																						210	60.2586	22.5171	-0.00524376	151.085	0.129614	nan	6.33347	1				130	21.5904	47.7005	-0.00319452	91.7657	0.116068	nan	7.26666	1
																						210	36.9828	34.6729	-0.00417825	120.242	0.0563714	nan	11.4872	1				130	47.0717	47.7143	-0.00321625	92.3948	0.14605	nan	8.1915	1
																						211	16.001	10.0995	-0.0050034	144.127	0.0891587	nan	6.62559	1				131	131.114	33.2268	-0.00404521	116.391	0.130429	nan	5.9392	1
																						211	66.1281	53.0557	-0.00462366	133.135	0.057445	nan	12.0339	1				131	88.4056	39.7989	-0.00323146	92.8351	0.190181	nan	5.59465	1
																						211	5.23809	15.5986	-0.00499111	143.771	0.109878	nan	11.8866	1				131	101.903	49.2685	-0.00295479	84.8264	0.338877	nan	8.78558	1
																						212	36.314	6.3194	-0.00414223	119.199	0.217578	nan	5.98671	1				131	93.4855	17.2403	-0.00344654	99.0611	0.224574	nan	4.62137	1
																						212	103.854	14.7434	-0.00427889	123.155	0.12992	nan	15.9214	1				131	63.7663	38.1678	-0.00405961	116.807	0.115886	nan	4.85137	1
																						212	118.64	31.4626	-0.00462768	133.251	0.0826224	nan	16.4115	1				131	30.0758	44.7061	-0.00369401	106.224	0.220729	nan	4.4279	1
																						212	43.1919	44.3374	-0.00349009	100.322	0.140904	nan	9.42505	1				131	120.196	39.2408	-0.00250802	71.8939	0.271013	nan	7.69052	1
																						213	102.419	33.9586	-0.00423287	121.823	0.0774753	nan	4.92662	1				132	110.72	11.0688	-0.00475427	136.915	0.208343	nan	4.89676	1
																						213	34.1168	46.882	0.00312463	-89.7427	0.22673	nan	9.42505	1				132	78.5959	17.0939	-0.00351831	101.138	0.0915853	nan	7.96034	1
																						214	34.9831	12.1563	-0.00475248	136.864	0.154431	nan	5.98671	1				132	101.829	22.157	-0.00336163	96.6031	0.245726	nan	5.06334	1
																						214	59.2049	15.537	-0.00524938	151.247	0.0765192	nan	7.05922	1				132	113.275	35.8871	-0.00386376	111.138	0.183887	nan	4.69773	1
																						214	68.7592	41.3129	-0.00540995	155.895	0.136208	nan	5.86417	1				132	39.4826	44.6312	-0.00397147	114.256	0.118565	nan	5.55079	1
																						214	132.622	49.5585	-0.00438033	126.091	0.19948	nan	5.15856	1				132	100.476	40.5996	-0.00372045	106.99	0.0933773	nan	4.83771	1
																						215	88.4952	30.1455	-0.00381251	109.655	0.110126	nan	10.9514	1				133	24.6072	30.7866	-0.00392475	112.903	0.124977	nan	5.01707	1
																						215	21.7326	5.53126	-0.0050268	144.804	0.204256	nan	7.32941	1				133	61.5868	25.4664	-0.00379917	109.268	0.127716	nan	12.8871	1
																						216	137.6	26.311	-0.00561573	161.852	0.245136	nan	3.59976	1				133	91.5603	27.409	-0.00376255	108.209	0.112559	nan	4.69011	1
																						216	74.0583	38.8012	-0.00521711	150.313	0.206189	nan	5.86417	1				133	9.85313	42.6713	-0.00292878	84.0736	0.130875	nan	6.91679	1
																						216	52.3332	48.1966	-0.00512667	147.695	0.0703092	nan	9.92254	1				133	59.0114	5.08264	-0.0038756	111.481	0.10061	nan	5.86529	1
																						216	137.689	48.5917	-0.00414407	119.252	0.233905	nan	4.31992	1				133	56.9685	13.2806	-0.00375821	108.083	0.326684	nan	6.32227	1
																						217	135.546	9.77862	-0.00522662	150.588	0.0818226	nan	10.784	1				133	109.455	16.844	-0.00423036	121.75	0.192379	nan	5.91232	1
																						217	114.876	53.1563	-0.00501468	144.453	0.116504	nan	6.91776	1				134	137.026	32.6658	-0.00335277	96.3467	0.13166	nan	5.9392	1
																						217	69.8267	27.8766	-0.00372128	107.014	0.215893	nan	4.81653	1				134	126.827	8.10204	-0.00355021	102.062	0.158061	nan	11.7395	1
																						218	104.926	29.7178	-0.00476227	137.147	0.0813294	nan	4.92662	1				134	97.4533	19.6095	-0.00324515	93.2316	0.302696	nan	4.62137	1
																						218	104.002	8.29154	-0.00512861	147.751	0.0764468	nan	11.9465	1				134	16.2986	8.83204	-0.00272776	78.2548	0.372671	nan	3.57579	1
																						218	113.032	30.1931	-0.00468314	134.856	0.0977131	nan	7.09949	1				135	138.535	13.1204	-0.0036734	105.628	0.0761559	nan	12.7382	1
																						218	108.962	49.5672	-0.00413039	118.856	0.262484	nan	5.48816	1				135	43.7988	15.353	-0.00378525	108.866	0.178751	nan	10.437	1
																						219	18.0704	35.7616	-0.00949461	274.132	0.0413415	nan	14.8776	1				135	38.9343	30.4176	-0.00370605	106.573	0.142921	nan	6.28614	1
																						219	52.2993	7.4821	-0.00466634	134.37	0.0897393	nan	10.6098	1				135	15.7375	31.6366	-0.00353624	101.657	0.245951	nan	6.83386	1
																						219	124.795	10.6161	-0.00492299	141.799	0.11229	nan	10.784	1				135	92.5915	36.087	-0.00365781	105.177	0.178248	nan	5.59465	1
																						219	67.3824	12.7815	-0.00482174	138.868	0.101986	nan	8.62923	1				135	129.866	42.207	-0.00260187	74.6107	0.303447	nan	9.06632	1
																						219	37.0078	5.21397	-0.00332367	95.5043	0.147762	nan	7.23154	1				135	6.0373	52.2114	-0.00408145	117.44	0.0844513	nan	10.2749	1
																						219	135.534	44.8481	-0.00425075	122.34	0.216969	nan	4.31992	1				136	115.116	8.91002	-0.0036854	105.975	0.193347	nan	4.89676	1
																						220	78.8786	35.3852	-0.00502777	144.832	0.0659726	nan	5.90801	1				136	27.2716	13.7983	-0.00236691	67.8092	0.236125	nan	7.62489	1
																						220	12.6497	10.1816	-0.00403019	115.956	0.0756331	nan	10.1684	1				136	88.8614	16.4818	-0.00379661	109.194	0.357602	nan	4.49138	1
																						220	21.4066	15.35	-0.00290685	83.4389	0.21385	nan	8.67721	1				136	17.3283	38.2827	-0.00297189	85.3215	0.220311	nan	6.45414	1
																						220	71.0531	22.6397	-0.00415682	119.621	0.299588	nan	4.72853	1				137	92.634	11.3188	-0.00512399	147.618	0.172286	nan	6.39454	1
																						220	119.26	33.6009	-0.00427754	123.116	0.158934	nan	7.09949	1				137	64.9765	11.393	-0.00454601	130.887	0.0907077	nan	8.22743	1
																						220	103.573	48.5315	-0.00417337	120.1	0.191951	nan	5.48816	1				137	115.404	20.6395	-0.00387532	111.473	0.114147	nan	7.05663	1
																						220	41.461	14.5766	-0.00388658	111.799	0.223737	nan	3.93901	1				137	99.2047	35.932	-0.00368507	105.966	0.102431	nan	4.83771	1
																						220	43.1973	23.5905	-0.00456934	131.562	0.0887428	nan	8.98859	1				137	64.1013	43.6503	-0.00453837	130.666	0.0449247	nan	8.83803	1
																						221	53.2005	18.9105	-0.00549037	158.223	0.0729679	nan	8.44364	1				137	16.5071	44.6844	-0.00388282	111.69	0.121735	nan	6.45414	1
																						221	65.0201	28.1853	-0.00497174	143.21	0.149407	nan	4.81653	1				137	89.2217	23.3435	-0.00356141	102.386	0.228236	nan	4.69011	1
																						221	38.522	33.7121	-0.0048884	140.798	0.13855	nan	6.91118	1				138	32.6522	30.1924	-0.00429622	123.656	0.244787	nan	3.90497	1
																						221	127.131	26.5592	-0.004934	142.118	0.111157	nan	8.1393	1				138	33.2957	18.4726	-0.00359871	103.466	0.276269	nan	5.71233	1
																						222	132.947	20.8646	-0.00488119	140.589	0.161356	nan	8.1393	1				138	46.4864	25.4381	-0.00451304	129.933	0.0651013	nan	9.04598	1
																						222	32.9211	29.6631	-0.0052464	151.161	0.182845	nan	6.29212	1				138	7.8804	26.6571	-0.00390845	112.432	0.311003	nan	6.38999	1
																						223	94.4398	15.4531	-0.00516631	148.843	0.0726766	nan	11.9465	1				138	112.623	38.5458	-0.00378221	108.778	0.0851918	nan	7.20737	1
																						223	75.7757	22.8749	-0.00421361	121.265	0.187408	nan	4.72853	1				138	53.1462	5.04973	-0.00334137	96.0167	0.121915	nan	5.86529	1
																						223	34.2091	23.5042	-0.00541905	156.159	0.184151	nan	6.29212	1				138	101.857	26.6671	-0.00308455	88.5826	0.130194	nan	8.31886	1
																						223	134.097	37.0358	-0.00473285	136.295	0.110306	nan	7.23519	1				139	90.7741	53.1704	-0.00482383	138.929	0.211735	nan	4.15324	1
																						223	40.7967	40.996	-0.00499847	143.984	0.119425	nan	7.63089	1				139	11.8891	21.6809	-0.00438662	126.273	0.297192	nan	6.38999	1
																						223	6.04209	44.5172	-0.00459496	132.304	0.0682083	nan	14.8776	1				139	57.2198	49.1961	-0.00342349	98.3939	0.345889	nan	8.16299	1
																						223	36.9673	14.7814	-0.003586	103.098	0.35198	nan	3.45839	1				140	13.7927	12.481	-0.00361795	104.023	0.150365	nan	8.53722	1
																						224	24.9684	7.43753	-0.00496418	142.991	0.124494	nan	8.67721	1				140	106.74	11.6561	-0.00331076	95.1305	0.126366	nan	8.81373	1
																						225	42.8776	10.9011	-0.00461958	133.017	0.140455	nan	3.93901	1				140	74.9516	13.5494	-0.00363693	104.572	0.0970238	nan	10.2055	1
																						225	108.978	49.6933	-0.00519284	149.611	0.205847	nan	5.52897	1				140	81.2549	27.2412	-0.00353001	101.477	0.171288	nan	6.29111	1
																						225	143.634	45.5158	-0.00366429	105.364	0.0886239	nan	8.6294	1				140	26.8776	29.166	-0.0053021	152.773	0.188297	nan	3.9629	1
																						226	28.1213	46.3992	-0.00505318	145.568	0.0661624	nan	13.779	1				140	87.2418	29.174	-0.00348425	100.153	0.307762	nan	5.46261	1
																						226	13.9816	8.31672	-0.00463508	133.465	0.133602	nan	11.022	1				140	59.3777	34.1648	-0.00355849	102.302	0.120628	nan	10.5965	1
																						226	59.3076	13.0797	-0.00480737	138.453	0.0927691	nan	6.27272	1				140	111.099	53.3856	-0.00334226	96.0425	0.0974531	nan	7.83296	1
																						226	37.9845	18.0868	-0.00447426	128.81	0.216963	nan	3.45839	1				141	92.6497	18.8945	-0.00373053	107.282	0.151418	nan	4.49138	1
																						226	135.106	44.2004	-0.00526368	151.661	0.0881612	nan	7.14609	1				141	59.8051	22.5689	-0.0040596	116.807	0.0828987	nan	6.15714	1
																						226	134.629	51.3305	-0.00502386	144.719	0.11509	nan	3.97167	1				141	85.9395	34.4791	-0.00359176	103.265	0.312139	nan	5.46261	1
																						227	120.127	6.174	-0.00381895	109.841	0.246064	nan	16.4577	1				141	99.7718	44.4428	-0.002912	83.588	0.228587	nan	6.10545	1
																						227	104.168	43.1059	-0.00371441	106.815	0.1497	nan	8.15672	1				141	85.367	46.3489	-0.00314635	90.3715	0.263231	nan	5.05207	1
																						228	136.321	9.10683	-0.00415237	119.493	0.134324	nan	16.4577	1				142	116.546	12.7335	-0.00391112	112.509	0.095382	nan	7.81711	1
																						229	50.6337	16.598	-0.00466881	134.442	0.081783	nan	9.36033	1				142	28.9059	46.1525	-0.0038238	109.981	0.254904	nan	6.43964	1
																						229	110.305	33.0324	-0.00454154	130.757	0.103115	nan	6.62283	1				142	32.5678	24.1383	-0.00584985	168.629	0.102436	nan	3.75689	1
																						229	59.2303	42.5449	-0.00448089	129.002	0.0641365	nan	8.15614	1				142	109.588	32.0082	-0.00362979	104.365	0.132759	nan	5.24945	1
																						230	96.6593	10.8179	-0.00450685	129.753	0.107527	nan	18.5809	1				142	80.2687	37.6409	-0.00392514	112.915	0.220496	nan	5.11679	1
																						230	80.252	29.3856	-0.00483005	139.109	0.089363	nan	8.96574	1				142	132.343	39.0453	-0.00144584	41.1474	0.362224	nan	7.50049	1
																						231	10.2914	46.2666	-0.00483384	139.219	0.107866	nan	17.8304	1				142	33.3258	41.0509	-0.00303042	87.0159	0.308791	nan	6.74993	1
																						231	61.9092	7.37193	-0.00511361	147.317	0.118635	nan	6.27272	1				142	42.4991	49.0579	-0.00343679	98.7787	0.133253	nan	4.18699	1
																						231	138.598	51.4785	-0.00453003	130.425	0.269541	nan	3.97167	1				142	23.244	43.0847	-0.00399749	115.009	0.202928	nan	6.43964	1
																						232	67.3159	15.4018	-0.00505366	145.582	0.101667	nan	7.94685	1				143	88.5317	7.87956	-0.00359286	103.296	0.139526	nan	11.7595	1
																						232	28.3872	41.4323	-0.00521827	150.347	0.0632069	nan	6.91206	1				143	32.2139	12.6792	-0.0028169	80.8352	0.246078	nan	5.89353	1
																						232	62.1606	24.8313	-0.00460185	132.503	0.0905923	nan	10.4633	1				143	40.9806	40.9698	-0.00327234	94.0184	0.168551	nan	5.24923	1
																						232	108.743	26.5962	-0.00520731	150.029	0.118388	nan	4.40231	1				143	115.218	46.7229	-0.00352611	101.364	0.111319	nan	7.83296	1
																						232	58.0874	34.4692	-0.00452263	130.21	0.0964066	nan	8.15614	1				143	35.4889	6.29116	-0.00385923	111.007	0.16746	nan	6.29176	1
																						232	122.584	50.3077	-0.00462802	133.261	0.219277	nan	5.41588	1				144	128.627	32.53	-0.00397852	114.46	0.207054	nan	4.92997	1
																						233	69.2959	38.4226	-0.00507859	146.303	0.0711872	nan	10.8726	1				144	130.678	52.1151	-0.00321947	92.488	0.127211	nan	3.11645	1
																						233	80.6641	43.4976	-0.00372212	107.038	0.128494	nan	8.53345	1				144	138.885	10.9455	-0.00379207	109.063	0.233956	nan	5.20164	1
																						233	37.1684	17.8317	-0.004372	125.85	0.0688723	nan	7.63648	1				144	82.2914	42.341	-0.00355418	102.177	0.240387	nan	5.05207	1
																						233	142.626	28.7393	-0.00455807	131.236	0.280896	nan	14.1114	1				144	105.533	42.4232	-0.00404623	116.42	0.0573248	nan	5.86598	1
																						234	121.798	44.9492	-0.00508852	146.591	0.198987	nan	5.41588	1				144	65.3648	48.654	-0.0035703	102.644	0.0944844	nan	8.16299	1
																						235	18.9312	20.7681	-0.0030604	87.8837	0.204572	nan	6.62561	1				144	121.692	6.84906	-0.00385381	110.85	0.101219	nan	7.81711	1
																						235	126.146	9.40674	-0.00457035	131.592	0.0927228	nan	10.3375	1				144	41.7807	29.6842	-0.00368167	105.867	0.104423	nan	10.7534	1
																						235	131.954	19.5074	-0.00429001	123.477	0.103842	nan	11.6512	1				144	94.5629	51.469	-0.00283394	81.3284	0.191275	nan	4.15324	1
																						236	79.7078	25.4359	-0.00552427	159.204	0.193967	nan	12.0883	1				145	60.5199	16.4534	-0.00733916	211.739	0.0162136	nan	6.15714	1
																						236	51.6302	7.955	-0.00461891	132.997	0.0876722	nan	7.50609	1				145	131.293	18.8501	-0.00505997	145.764	0.215889	nan	5.88577	1
																						236	86.3923	37.1725	-0.00434253	124.997	0.0931176	nan	6.50156	1				145	17.3871	20.2247	-0.00342985	98.5778	0.0787419	nan	8.53722	1
																						236	59.9087	47.8067	-0.00448798	129.207	0.13488	nan	8.84324	1				145	13.1322	35.146	-0.00541564	156.06	0.204857	nan	6.13434	1
																						236	68.6293	49.2748	-0.00412743	118.77	0.0913494	nan	8.84324	1				145	113.83	37.6773	-0.00313445	90.0271	0.15114	nan	5.93014	1
																						236	44.7512	4.9514	-0.00410188	118.031	0.276724	nan	7.50609	1				145	29.213	6.73826	-0.00320166	91.9725	0.230468	nan	6.29176	1
																						237	32.9549	36.2445	-0.00407583	117.277	0.0797268	nan	6.91206	1				145	12.1089	51.5993	-0.00254601	72.9936	0.320528	nan	7.18942	1
																						237	30.0421	9.04182	-0.00410176	118.028	0.124758	nan	11.3158	1				146	103.528	19.1662	-0.00362681	104.279	0.286041	nan	9.64303	1
																						237	6.54857	16.7648	-0.00502237	144.676	0.250827	nan	13.0136	1				146	39.6022	46.0348	-0.00321794	92.4437	0.305859	nan	4.18699	1
																						237	24.7641	23.9106	-0.00367118	105.564	0.13704	nan	6.62561	1				146	112.772	27.8341	-0.00372923	107.244	0.265963	nan	5.24945	1
																						237	43.0576	12.9704	-0.00353658	101.668	0.372664	nan	4.20696	1				147	124.353	23.2698	-0.00348603	100.204	0.183454	nan	5.01188	1
																						238	115.829	8.76331	-0.00435463	125.347	0.118934	nan	10.3375	1				147	90.663	31.0012	-0.004136	119.018	0.271464	nan	6.65135	1
																						238	81.6143	13.4989	-0.00346589	99.6211	0.346529	nan	6.24588	1				147	123.772	31.6775	-0.0065547	189.032	0.103543	nan	4.92997	1
																						239	113.281	41.3262	-0.00477145	137.413	0.141688	nan	3.54595	1				147	80.0777	48.6936	-0.00380747	109.509	0.190586	nan	4.86605	1
																						239	20.7328	48.6495	-0.00506494	145.908	0.04987	nan	12.8827	1				147	101.204	31.1116	-0.00222382	63.6674	0.299259	nan	8.43208	1
																						239	87.1481	5.38426	-0.00396953	114.2	0.273112	nan	9.82199	1				147	127.563	52.2217	-0.00283321	81.3073	0.243436	nan	3.11645	1
																						239	19.3012	35.8466	-0.00475548	136.95	0.075209	nan	12.8827	1				148	112.18	6.84946	-0.00383723	110.37	0.0838556	nan	9.51226	1
																						239	55.035	36.5395	-0.00516308	148.749	0.0549847	nan	10.6238	1				148	75.8636	39.646	-0.00609223	175.645	0.135903	nan	6.96982	1
																						240	43.2299	35.0792	-0.00449393	129.379	0.0676437	nan	10.3409	1				148	73.4431	7.13445	-0.00377517	108.574	0.0986289	nan	8.02401	1
																						240	5.33326	48.4657	-0.00511275	147.292	0.0950546	nan	15.4007	1				148	5.02797	31.0583	-0.00334099	96.0056	0.116833	nan	9.07676	1
																						240	138.43	29.222	-0.00368617	105.997	0.279753	nan	4.34939	1				148	123.872	42.8536	-0.00367696	105.731	0.100122	nan	5.62995	1
																						241	128.134	26.1406	-0.00349683	100.517	0.315242	nan	10.7474	1				149	57.1839	34.5275	-0.00389575	112.064	0.100574	nan	9.12394	1
																						241	92.1192	40.2504	-0.00394963	113.624	0.0737195	nan	6.50156	1				149	47.3677	13.9376	-0.00393662	113.247	0.0930158	nan	6.99782	1
																						242	42.6842	17.1608	-0.00633775	182.752	0.137536	nan	4.20696	1				149	9.01889	40.2157	-0.00225194	64.4812	0.247177	nan	4.83991	1
																						242	85.8292	18.1082	-0.00445481	128.247	0.195918	nan	6.24588	1				149	107.1	48.076	-0.00517596	149.122	0.0849656	nan	5.86598	1
																						242	93.3662	29.0524	-0.00509837	146.876	0.0952549	nan	10.0625	1				149	117.289	42.4941	-0.00346852	99.6972	0.217219	nan	3.22068	1
																						242	141.28	32.5077	-0.00373189	107.321	0.242978	nan	4.34939	1				150	117.013	31.2106	-0.00246258	70.5787	0.281482	nan	4.41737	1
																						243	65.706	15.6872	-0.00455169	131.052	0.080687	nan	9.61175	1				150	107.566	37.1676	-0.0037299	107.263	0.24333	nan	4.89888	1
																						243	56.2117	19.7338	-0.0044063	126.843	0.0984534	nan	5.62619	1				150	84.5654	46.8122	-0.0037331	107.356	0.270917	nan	4.86605	1
																						243	56.1254	47.1072	-0.00518454	149.37	0.0812211	nan	7.27542	1				151	74.8968	15.0257	-0.00347165	99.7878	0.214864	nan	5.3185	1
																						244	114.776	6.81171	-0.00476656	137.271	0.0973167	nan	6.92716	1				151	39.4239	23.1351	-0.0040069	115.282	0.0510406	nan	12.1531	1
																						244	136.825	11	-0.0030495	87.568	0.187555	nan	3.59681	1				151	27.1775	25.9097	-0.00348488	100.171	0.0667236	nan	12.5568	1
																						244	109.943	42.5227	-0.00413736	119.058	0.099445	nan	3.54595	1				151	143.586	5.98156	-0.00300524	86.2869	0.170501	nan	9.50411	1
																						245	74.1248	46.4665	-0.00438082	126.105	0.0613998	nan	8.63555	1				151	53.5696	10.6964	-0.00392814	113.002	0.109374	nan	5.57822	1
																						245	42.2065	49.5874	-0.00385289	110.823	0.24582	nan	7.2954	1				151	124.846	10.4701	-0.00344258	98.9465	0.0793476	nan	10.0429	1
																						246	110.646	16.6102	-0.0038267	110.065	0.098429	nan	9.25987	1				151	18.7808	42.5801	-0.00338972	97.4164	0.231479	nan	6.08381	1
																						247	88.996	38.1164	-0.00534978	154.153	0.180907	nan	6.71783	1				151	26.3068	44.7923	-0.00292843	84.0635	0.158949	nan	3.42757	1
																						247	50.1172	51.21	-0.00662951	191.197	0.103708	nan	7.27542	1				152	62.6868	22.0205	-0.00405511	116.677	0.282455	nan	4.35208	1
																						247	110.617	52.2611	-0.00438752	126.299	0.104176	nan	9.76162	1				152	134.863	9.75497	-0.00801799	231.389	0.0349079	nan	4.23411	1
																						247	57.4592	10.7501	-0.0046974	135.269	0.366402	nan	5.70178	1				152	18.9179	13.1198	-0.00283028	81.2224	0.12037	nan	5.19903	1
																						247	53.468	14.822	-0.00462958	133.306	0.326111	nan	5.5027	1				152	48.492	43.5481	-0.0036611	105.272	0.278768	nan	5.99411	1
																						247	39.5504	36.3856	-0.00406308	116.908	0.0853919	nan	8.85919	1				152	132.701	18.1092	-0.00411738	118.48	0.231441	nan	7.41774	1
																						248	107.915	7.76227	-0.00555744	160.164	0.0643935	nan	5.66041	1				152	81.2802	33.4826	-0.0038968	112.095	0.111667	nan	6.28826	1
																						248	136.689	7.40574	-0.00388939	111.88	0.225273	nan	3.59681	1				152	65.5217	38.2326	-0.00349552	100.479	0.306574	nan	9.12394	1
																						248	144.065	9.90835	-0.00350579	100.776	0.172429	nan	7.32152	1				152	127.083	27.4727	-0.00341373	98.1113	0.342471	nan	5.01188	1
																						248	133.547	30.1952	-0.00388138	111.648	0.224524	nan	6.32168	1				153	41.2604	41.3189	-0.00336962	96.8343	0.157039	nan	5.73997	1
																						248	84.9981	32.7177	-0.00444985	128.103	0.24889	nan	6.71783	1				153	84.2079	19.8349	-0.00512054	147.518	0.241552	nan	6.62767	1
																						248	35.2051	47.5373	-0.00536626	154.631	0.120898	nan	7.2954	1				153	111.148	22.2739	-0.00376979	108.418	0.261165	nan	6.1482	1
																						248	65.9794	49.3346	-0.00544788	156.993	0.0651713	nan	8.63555	1				153	121.288	30.1009	-0.00336537	96.7116	0.272045	nan	4.41737	1
																						249	139.761	42.4034	-0.00439308	126.46	0.182268	nan	4.60911	1				153	133.963	38.4293	-0.00359514	103.363	0.106634	nan	6.67391	1
																						250	80.9367	6.45664	-0.0049427	142.37	0.063701	nan	23.8669	1				153	13.744	39.1679	-0.00374899	107.816	0.192763	nan	4.83991	1
																						250	27.0704	17.7197	-0.00389966	112.177	0.102691	nan	9.76359	1				153	50.3565	49.2449	-0.00387214	111.381	0.258255	nan	5.99411	1
																						250	45.0734	24.9459	-0.00439944	126.644	0.136744	nan	4.3034	1				153	77.5839	19.6155	-0.00408065	117.416	0.259949	nan	5.3185	1
																						250	15.7842	26.5083	-0.00418226	120.358	0.0963474	nan	9.57181	1				153	118.816	45.3298	-0.00303305	87.092	0.220621	nan	3.22068	1
																						250	115.822	32.2942	-0.00456145	131.334	0.128366	nan	8.4297	1				153	130.878	48.3536	-0.0034625	99.5231	0.319761	nan	8.90742	1
																						250	31.5448	40.1798	-0.00411835	118.508	0.133405	nan	6.05371	1				154	37.9691	5.56204	-0.00336781	96.782	0.220502	nan	9.38702	1
																						250	13.0869	48.5	-0.00409356	117.79	0.108034	nan	14.3659	1				154	69.1093	5.67197	-0.00341839	98.2461	0.181241	nan	5.66916	1
																						251	128.673	34.2212	-0.00539907	155.58	0.190123	nan	6.32168	1				154	59.9073	9.60502	-0.0035647	102.481	0.122397	nan	6.43094	1
																						251	129.087	5.19563	-0.00439916	126.636	0.133483	nan	7.91661	1				154	66.4547	19.8426	-0.00340807	97.9475	0.290944	nan	4.35208	1
																						251	138.917	37.8723	-0.00272936	78.3012	0.329846	nan	4.60911	1				154	8.229	25.4645	-0.00290439	83.3675	0.128657	nan	6.97863	1
																						251	123.948	40.9529	-0.00472763	136.144	0.129158	nan	8.22443	1				155	84.2544	10.8333	-0.00789373	227.792	0.144769	nan	9.0017	1
																						251	76.0606	43.1117	-0.00474048	136.516	0.215501	nan	11.8471	1				155	100.615	35.1297	-0.00362661	104.273	0.0695067	nan	7.24356	1
																						252	100.559	45.5351	-0.00437173	125.842	0.0935135	nan	8.16855	1				155	14.7995	6.08467	-0.00355738	102.269	0.331858	nan	3.45448	1
																						252	58.6138	16.7713	-0.00340665	97.9063	0.138514	nan	5.5027	1				155	30.5892	11.3632	-0.00298121	85.5913	0.162173	nan	7.41345	1
																						252	35.254	25.7111	-0.00489217	140.907	0.20855	nan	4.72512	1				155	116.407	25.4586	-0.00380998	109.581	0.173729	nan	5.78383	1
																						253	113.126	5.55154	-0.0044133	127.046	0.30801	nan	5.66041	1				155	106.853	50.4012	-0.0026438	75.8243	0.278636	nan	4.59809	1
																						253	116.31	11.2867	-0.00522437	150.523	0.185295	nan	6.5597	1				156	48.7761	13.5492	-0.00465551	134.057	0.115298	nan	5.57822	1
																						253	123.848	29.7151	-0.00454341	130.812	0.203862	nan	6.60202	1				156	29.5888	43.8041	-0.00358227	102.99	0.0747051	nan	3.42757	1
																						253	140.781	52.8423	-0.0049608	142.894	0.0754229	nan	10.4887	1				156	144.377	44.2719	-0.00354631	101.949	0.280074	nan	5.68589	1
																						254	103.434	53.1806	-0.00423785	121.967	0.170109	nan	8.16855	1				157	112.697	35.5219	-0.00381478	109.72	0.215804	nan	6.00084	1
																						254	41.0568	23.4013	-0.00458941	132.143	0.168508	nan	4.3034	1				157	72.6118	10.1298	-0.00354972	102.048	0.142423	nan	5.66916	1
																						254	25.6401	41.5147	-0.00373874	107.519	0.121752	nan	6.05371	1				157	76.7518	29.1196	-0.0037559	108.016	0.0781095	nan	6.28826	1
																						255	7.07374	22.5401	-0.00453626	130.605	0.193618	nan	3.39281	1				157	17.6146	8.08678	-0.00277123	79.5132	0.354359	nan	3.45448	1
																						255	30.6562	26.8009	-0.00632758	182.457	0.210613	nan	4.72512	1				157	106.963	8.0595	-0.00425355	122.421	0.172519	nan	14.8176	1
																						256	18.9865	5.52713	-0.00403798	116.181	0.112089	nan	9.0236	1				157	36.4135	15.9497	-0.00370222	106.462	0.128934	nan	6.49291	1
																						257	126.097	13.1011	-0.00383463	110.295	0.100519	nan	9.91058	1				157	14.7627	23.0126	-0.00376221	108.198	0.117741	nan	5.97559	1
																						257	133.899	29.3549	-0.00516568	148.824	0.0753936	nan	10.0577	1				157	143.264	34.417	-0.00340875	97.967	0.202726	nan	6.4678	1
																						257	28.6118	18.3188	-0.00472511	136.071	0.0836067	nan	8.72508	1				157	79.8532	45.4311	-0.00364029	104.67	0.267786	nan	4.12226	1
																						257	102.643	34.8051	-0.0044045	126.791	0.222099	nan	5.52939	1				157	106.787	45.8036	-0.00275504	79.0445	0.258081	nan	4.59809	1
																						258	55.2279	37.5991	-0.00629277	181.45	0.0590236	nan	6.9484	1				157	41.7195	51.8788	-0.00300899	86.3954	0.200605	nan	9.02961	1
																						258	10.1404	23.9915	-0.00394117	113.379	0.27998	nan	3.39281	1				157	130.798	10.9397	-0.00275715	79.1055	0.197026	nan	4.23411	1
																						258	13.4405	40.9363	-0.00417291	120.087	0.0973163	nan	11.8497	1				158	131.796	30.2916	-0.00477538	137.526	0.267508	nan	8.42143	1
																						259	139.709	10.8851	-0.00418937	120.563	0.111044	nan	8.24714	1				158	48.6091	23.6504	-0.00316403	90.8833	0.24779	nan	8.00066	1
																						259	101.763	19.2986	-0.00501016	144.323	0.0908483	nan	9.10047	1				159	42.6619	18.2986	-0.00313657	90.0885	0.256095	nan	6.6753	1
																						259	87.2721	34.2973	-0.00471101	135.663	0.0719874	nan	10.6143	1				159	15.8356	31.368	-0.00390295	112.273	0.174013	nan	7.37776	1
																						259	110.784	35.5781	-0.00532115	153.325	0.125415	nan	5.81586	1				159	117.882	38.5423	-0.00257339	73.7864	0.295443	nan	5.09175	1
																						259	103.264	40.2996	-0.00499004	143.74	0.191038	nan	5.46211	1				159	10.6936	48.4081	-0.00362101	104.111	0.195661	nan	5.01575	1
																						261	56.3962	30.7496	-0.00764751	220.665	0.0752752	nan	6.5455	1				160	125.56	9.18349	-0.00349581	100.487	0.162028	nan	4.21261	1
																						261	122.883	45.474	-0.00445281	128.189	0.0937365	nan	11.2383	1				160	9.15702	25.0823	-0.00347907	100.003	0.134773	nan	4.54852	1
																						261	24.1942	45.9136	-0.00420008	120.873	0.0974958	nan	6.90207	1				160	16.2678	43.8575	-0.00357329	102.73	0.31953	nan	5.26743	1
																						261	37.0592	48.1851	-0.00448375	129.085	0.108097	nan	5.55172	1				161	17.0394	38.6469	-0.00334873	96.2299	0.332523	nan	5.26743	1
																						261	100.487	50.6595	-0.00503465	145.031	0.18994	nan	6.84226	1				161	55.8532	12.9054	-0.00419613	120.759	0.256768	nan	5.21491	1
																						262	131.536	4.81637	-0.00486723	140.185	0.10318	nan	9.91058	1				161	33.8399	21.9108	-0.00270796	77.6815	0.264295	nan	5.61334	1
																						262	136.479	18.4732	-0.00389145	111.94	0.10175	nan	8.24714	1				161	56.1537	43.5915	-0.00396173	113.974	0.0622994	nan	7.48286	1
																						262	80.7425	52.2576	-0.00441012	126.953	0.0970395	nan	19.1105	1				161	99.0228	47.8608	-0.00301984	86.7094	0.169683	nan	6.94316	1
																						262	97.5047	31.4766	0.00145466	-41.4028	0.36458	nan	6.12242	1				161	25.5375	51.3709	-0.00354113	101.799	0.0905171	nan	8.58317	1
																						262	106.525	47.4401	-0.00430227	123.831	0.18969	nan	6.79105	1				161	90.9002	22.2689	-0.00321454	92.3454	0.122574	nan	5.92609	1
																						263	26.8672	12.1247	-0.00508026	146.352	0.0844901	nan	6.44057	1				161	114.142	41.9971	-0.00267098	76.6112	0.346182	nan	3.03314	1
																						263	108.681	41.0003	-0.00447891	128.945	0.156036	nan	5.46211	1				162	100.747	24.049	-0.00435827	125.452	0.126854	nan	10.006	1
																						264	48.9512	52.9891	-0.00465163	133.944	0.0577392	nan	12.8257	1				162	20.8207	18.386	-0.00468957	135.042	0.109597	nan	7.28985	1
																						264	78.5373	21.9408	-0.00424043	122.042	0.180231	nan	6.85136	1				162	47.7202	31.9024	-0.00362573	104.248	0.17612	nan	6.23688	1
																						264	109.696	23.7565	-0.00447416	128.807	0.0739411	nan	9.10047	1				162	66.7925	31.9486	-0.00165057	47.0736	0.276554	nan	10.3533	1
																						265	33.2952	44.1042	-0.00459034	132.17	0.0688612	nan	5.55172	1				162	109.615	49.7006	-0.00383419	110.282	0.208735	nan	4.8149	1
																						266	54.6704	24.4357	-0.00488684	140.753	0.0785256	nan	6.5455	1				163	140.515	32.9371	-0.00414251	119.207	0.166744	nan	9.11134	1
																						267	32.9789	14.1566	-0.0049044	141.261	0.097728	nan	6.44057	1				163	123.814	33.9031	-0.00591531	170.524	0.212768	nan	7.01449	1
																						267	132.303	48.5099	-0.00387351	111.42	0.107676	nan	14.6071	1				163	142.737	42.0334	-0.00362699	104.284	0.0868605	nan	9.36394	1
																						269	121.919	9.44911	-0.00489351	140.946	0.0814266	nan	14.5231	1				163	127.64	40.0375	-0.00370131	106.436	0.306959	nan	3.34431	1
																						269	52.9669	15.2943	-0.00478793	137.89	0.104686	nan	9.2988	1				164	9.02005	43.6797	-0.00596952	172.093	0.0767678	nan	5.01575	1
																						269	12.4637	29.166	-0.0041135	118.367	0.0902563	nan	9.18633	1				164	4.69369	7.96077	-0.00305222	87.6467	0.212195	nan	12.2073	1
																						269	44.1758	39.9673	-0.00427974	123.179	0.0964615	nan	11.6405	1				164	51.6927	9.76129	-0.00300418	86.2561	0.244145	nan	5.21491	1
																						269	117.886	50.8603	-0.00484905	139.659	0.171286	nan	14.6071	1				164	103.781	36.8365	-0.00305516	87.7318	0.0952605	nan	11.5755	1
																						270	63.6173	11.142	-0.00498514	143.598	0.0897472	nan	11.4313	1				164	72.3438	44.5053	-0.00587965	169.491	0.16711	nan	8.7484	1
																						271	44.85	26.5351	-0.00414627	119.316	0.127274	nan	10.0423	1				164	113.649	44.9898	-0.00406337	116.916	0.254819	nan	3.03314	1
																						271	18.5607	36.0374	-0.00505797	145.707	0.0788383	nan	9.18633	1				164	126.776	5.15026	-0.00304004	87.2942	0.286166	nan	4.21261	1
																						271	98.9602	46.7268	-0.00375105	107.876	0.0845714	nan	19.0267	1				164	57.5114	18.6251	-0.00333794	95.9174	0.231946	nan	5.39294	1
																						272	141.729	5.37566	-0.00371298	106.774	0.118213	nan	6.41607	1				165	28.0787	17.7058	-0.00366996	105.528	0.105438	nan	7.13254	1
																						273	98.871	27.7003	-0.00412776	118.78	0.0674603	nan	15.3036	1				165	39.4389	22.3118	-0.00290391	83.3536	0.227434	nan	4.66123	1
																						273	134.499	27.527	-0.00469994	135.343	0.0921042	nan	8.02137	1				165	5.1419	22.945	-0.0031323	89.9648	0.228304	nan	3.80605	1
																						273	80.0329	40.6041	-0.00433568	124.799	0.0854964	nan	7.9558	1				165	25.9123	35.0951	-0.00400051	115.097	0.0690968	nan	5.01817	1
																						273	131.997	19.9059	-0.00303552	87.1632	0.172584	nan	8.02137	1				165	58.4839	50.7023	-0.00374328	107.651	0.0759424	nan	7.48286	1
																						274	96.8274	10.2686	-0.00659933	190.324	0.173154	nan	5.99389	1				165	88.7544	27.7929	-0.00177586	50.7005	0.264862	nan	5.92609	1
																						274	92.3349	6.30064	-0.00493164	142.05	0.34726	nan	5.99389	1				166	72.6403	8.73247	-0.00529944	152.696	0.0693064	nan	12.0176	1
																						274	21.1541	7.9254	-0.00659684	190.252	0.080165	nan	11.0426	1				166	75.4701	20.4121	-0.00356816	102.581	0.14751	nan	11.3686	1
																						274	73.8672	28.7563	-0.00541051	155.911	0.156781	nan	5.89382	1				166	130.734	35.0495	-0.0038685	111.275	0.268161	nan	5.86993	1
																						275	16.5016	17.9401	-0.00465767	134.119	0.0555665	nan	11.0426	1				166	119.751	45.1329	-0.00315156	90.5224	0.167137	nan	6.10357	1
																						276	141.561	11.7895	-0.00502501	144.752	0.0977413	nan	6.41607	1				167	138.024	15.0699	-0.00356844	102.59	0.243723	nan	9.64071	1
																						276	120.329	12.5221	-0.00481503	138.674	0.0948788	nan	10.7197	1				167	13.2551	17.1141	-0.00375072	107.866	0.327391	nan	6.48653	1
																						276	125.938	33.2021	-0.00501235	144.386	0.168776	nan	5.93829	1				167	53.7175	30.1903	-0.00353184	101.53	0.0753335	nan	6.23688	1
																						276	74.8509	34.5675	-0.00489007	140.846	0.165878	nan	5.89382	1				167	37.0614	35.6738	-0.00330334	94.9158	0.340087	nan	3.93652	1
																						277	113.306	22.6176	-0.00468188	134.82	0.0778889	nan	12.2979	1				167	15.2295	38.1368	-0.00393076	113.078	0.278077	nan	5.59119	1
																						277	66.4494	20.2183	-0.00460404	132.567	0.164755	nan	11.3103	1				167	130.742	41.285	-0.00344362	98.9765	0.200529	nan	3.34431	1
																						277	56.274	41.9529	-0.0043795	126.067	0.092	nan	11.674	1				167	37.4073	51.9362	-0.00327508	94.0979	0.295375	nan	7.99611	1
																						277	65.8747	50.4656	-0.00455856	131.25	0.273692	nan	3.46067	1				167	52.4399	20.4591	-0.00335428	96.3903	0.162236	nan	5.39294	1
																						277	8.23813	25.949	-0.00196248	56.1024	0.300724	nan	11.5077	1				168	18.3564	12.7978	-0.00517753	149.167	0.126008	nan	6.68234	1
																						278	120.662	35.9257	-0.00511199	147.27	0.200755	nan	5.93829	1				168	25.6309	8.90775	-0.00355617	102.234	0.12329	nan	8.24927	1
																						279	48.4378	4.69922	-0.00458365	131.977	0.203926	nan	19.8719	1				168	104.811	10.5966	-0.0031242	89.7303	0.323104	nan	6.96891	1
																						279	54.314	29.1691	-0.00765479	220.876	0.0707961	nan	5.99427	1				168	86.8094	19.5952	-0.00298623	85.7366	0.126647	nan	8.42524	1
																						279	71.9236	6.23974	-0.00514713	148.287	0.0743545	nan	10.6304	1				168	6.44838	48.7449	-0.00367462	105.663	0.231206	nan	5.15008	1
																						279	130.037	17.0665	-0.00494231	142.359	0.0676835	nan	10.7197	1				168	89.7978	51.0901	-0.0030479	87.5218	0.236429	nan	5.98129	1
																						279	71.9863	39.9509	-0.00371957	106.964	0.131952	nan	4.878	1				168	124.037	52.2171	-0.00426596	122.78	0.271335	nan	8.27998	1
																						280	18.6938	49.4377	-0.00376644	108.321	0.0821409	nan	5.83613	1				169	43.3759	24.8072	-0.00330947	95.0934	0.156783	nan	4.66123	1
																						281	32.4523	51.4855	-0.00441475	127.087	0.0848323	nan	13.9101	1				169	95.7343	50.3596	-0.00315393	90.5909	0.170956	nan	5.98129	1
																						281	68.6468	52.5373	-0.00475179	136.844	0.119442	nan	3.46067	1				169	7.38232	19.8683	-0.00349618	100.498	0.147732	nan	3.80605	1
																						281	52.4076	52.9681	-0.00450165	129.603	0.0680246	nan	11.674	1				169	13.823	32.7254	-0.0036824	105.888	0.242821	nan	5.59119	1
																						282	83.6299	23.1308	-0.00512853	147.749	0.114299	nan	10.2972	1				169	43.9687	47.366	-0.00307851	88.4078	0.155009	nan	7.99611	1
																						282	101.626	45.4698	-0.00403519	116.101	0.0862951	nan	11.1442	1				169	138.009	43.687	-0.00344847	99.1168	0.138261	nan	6.08931	1
																						282	144.265	36.3526	-0.004391	126.4	0.272758	nan	3.48219	1				170	105.521	17.8206	-0.00544632	156.948	0.240162	nan	6.43257	1
																						284	9.81285	24.2329	-0.00653405	188.434	0.11645	nan	8.98625	1				170	116.284	22.9568	-0.00338211	97.1959	0.0805256	nan	11.4311	1
																						284	24.5989	30.9003	-0.00442568	127.404	0.093646	nan	7.08211	1				170	90.5739	10.605	-0.00397329	114.309	0.0662889	nan	9.74664	1
																						284	80.8151	12.0662	-0.00417181	120.055	0.10098	nan	10.6304	1				170	82.1515	39.4176	-0.00368187	105.873	0.240348	nan	5.08493	1
																						284	110.59	22.2648	-0.00378304	108.801	0.134892	nan	8.5865	1				170	24.7204	39.9697	-0.00294543	84.5557	0.172577	nan	5.01817	1
																						284	119.164	22.7192	-0.00338337	97.2325	0.158863	nan	8.5865	1				170	143.733	22.8386	-0.00352418	101.309	0.0824277	nan	5.22666	1
																						284	60.2755	30.9738	-0.00448851	129.223	0.0798085	nan	6.22866	1				171	33.3616	34.3291	-0.00598613	172.574	0.173295	nan	3.78945	1
																						284	125.358	34.9651	-0.00526696	151.756	0.0879323	nan	6.11748	1				171	141.497	35.3322	-0.00343454	98.7136	0.281476	nan	3.87177	1
																						284	72.0079	35.073	-0.00442838	127.482	0.0587823	nan	4.878	1				171	6.03162	38.7946	-0.00309032	88.7495	0.32705	nan	5.50761	1
																						285	91.2266	16.1794	-0.00518208	149.299	0.0612295	nan	8.93266	1				171	82.0756	47.1595	-0.00348752	100.247	0.260917	nan	5.4803	1
																						285	100.131	16.8867	-0.00542702	156.389	0.0625232	nan	8.93266	1				172	37.3801	19.8285	-0.00703272	202.869	0.0417782	nan	7.79339	1
																						285	13.0143	50.7806	-0.00402484	115.801	0.0919456	nan	5.83613	1				172	23.9327	25.1839	-0.00668789	192.887	0.0988373	nan	10.5384	1
																						285	15.9246	17.645	-0.00437938	126.064	0.09159	nan	8.98625	1				172	127.275	5.15954	-0.00418122	120.327	0.0582038	nan	7.59506	1
																						286	131.231	5.28981	-0.0052381	150.921	0.0961853	nan	14.1342	1				172	10.6659	51.7006	-0.00344223	98.9362	0.200197	nan	5.15008	1
																						286	140.566	17.6351	-0.00432068	124.364	0.159106	nan	6.30937	1				172	11.7523	6.43182	-0.00322779	92.7288	0.250135	nan	4.99129	1
																						287	91.0755	41.8794	-0.0048663	140.158	0.0745375	nan	11.1442	1				172	75.8707	29.1383	-0.00353867	101.728	0.0975934	nan	7.32192	1
																						287	38.8496	46.0472	-0.00399805	115.025	0.0907425	nan	9.1917	1				172	110.009	5.95476	-0.00333631	95.8703	0.316985	nan	5.70609	1
																						287	131.463	35.3536	-0.00487711	140.471	0.13745	nan	5.19469	1				172	140.847	29.5507	-0.00332404	95.5151	0.285684	nan	5.81801	1
																						287	13.6739	40.463	-0.00419373	120.69	0.125707	nan	8.99109	1				172	8.82677	43.5402	-0.00365239	105.02	0.226398	nan	5.50761	1
																						288	52.9506	50.7467	-0.00461928	133.008	0.0986141	nan	14.8635	1				172	85.7058	43.054	-0.00352112	101.22	0.348789	nan	5.08493	1
																						288	134.419	19.0597	-0.00448493	129.119	0.0995274	nan	6.30937	1				173	93.3737	28.9632	-0.00621556	179.215	0.115889	nan	6.55288	1
																						289	39.9203	19.5355	-0.00635272	183.185	0.182015	nan	6.83749	1				173	43.7375	9.39405	-0.00196984	56.3155	0.36593	nan	12.2186	1
																						289	124.806	46.0717	-0.00416903	119.975	0.129794	nan	8.40812	1				173	47.8217	27.0554	-0.00308081	88.4745	0.195606	nan	4.98188	1
																						290	138.824	30.9308	-0.00486854	140.223	0.100205	nan	8.5877	1				174	18.388	6.45195	-0.00376112	108.167	0.315559	nan	6.63573	1
																						291	39.037	12.7553	-0.00508415	146.464	0.121646	nan	6.83749	1				174	115.672	6.65106	-0.00405701	116.732	0.286085	nan	5.70609	1
																						291	13.0736	21.1928	-0.004036	116.124	0.123186	nan	10.2272	1				174	138.725	21.3415	-0.00280094	80.3731	0.204791	nan	5.22666	1
																						292	13.4274	31.4752	-0.00436706	125.707	0.202005	nan	4.70309	1				174	71.8411	35.2517	-0.00364599	104.834	0.142462	nan	6.91664	1
																						292	70.7291	14.6458	-0.00431923	124.322	0.0835985	nan	9.67826	1				174	16.6677	49.5261	-0.00373769	107.489	0.104479	nan	3.3371	1
																						292	134.029	39.8702	-0.00493794	142.232	0.0892962	nan	5.19469	1				175	130.516	12.0284	-0.00392433	112.891	0.0822205	nan	6.0767	1
																						292	29.6758	45.4732	-0.0046629	134.271	0.127401	nan	6.71255	1				175	111.502	44.4187	-0.00342246	98.364	0.157201	nan	4.91669	1
																						292	19.9714	53.267	-0.004163	119.8	0.172382	nan	4.24397	1				175	143.768	45.1823	-0.00396142	113.965	0.178841	nan	6.24096	1
																						292	133.006	47.9316	-0.00407508	117.255	0.174485	nan	5.88291	1				175	93.2489	48.6564	-0.00330438	94.9461	0.102687	nan	9.396	1
																						293	119.117	12.5837	-0.00474418	136.623	0.0673886	nan	8.4944	1				176	100.718	40.0425	-0.00382433	109.997	0.210008	nan	5.16261	1
																						293	93.8249	21.0014	-0.00490656	141.324	0.083951	nan	9.64547	1				176	101.252	10.1836	-0.00359093	103.241	0.0925455	nan	8.62177	1
																						293	6.97413	12.9835	-0.00641596	185.016	0.0589404	nan	10.2272	1				176	12.7819	11.3158	-0.0047288	136.178	0.223846	nan	4.99129	1
																						293	72.507	28.375	-0.0036044	103.631	0.267204	nan	4.79232	1				176	105.033	17.9319	-0.00255723	73.3184	0.358532	nan	8.62177	1
																						294	94.9523	11.422	-0.00484913	139.661	0.157133	nan	4.72953	1				176	13.4097	24.6144	-0.0034897	100.31	0.237721	nan	7.36414	1
																						294	127.479	14.0822	-0.0050637	145.872	0.0879774	nan	8.4944	1				177	65.3069	7.96501	-0.00323195	92.8494	0.12507	nan	4.62743	1
																						294	26.2227	6.69696	-0.00381345	109.682	0.117178	nan	11.5454	1				177	113.813	12.1084	-0.00625268	180.289	0.17395	nan	5.76511	1
																						294	65.6597	6.4014	-0.0043014	123.806	0.0985187	nan	8.18697	1				177	44.3268	44.0922	-0.00388271	111.687	0.100294	nan	8.19206	1
																						294	122.557	30.3234	-0.00430828	124.005	0.187983	nan	11.3528	1				177	85.8635	25.7451	-0.00438717	126.289	0.138847	nan	8.1706	1
																						294	17.7586	33.3083	-0.00375962	108.124	0.302934	nan	4.70309	1				177	51.0173	35.7928	-0.00342057	98.3093	0.138564	nan	4.02193	1
																						294	33.1596	39.7355	-0.0042157	121.326	0.202382	nan	5.50416	1				178	11.7274	33.3642	-0.00719607	207.597	0.215639	nan	5.66783	1
																						295	71.8749	34.2609	-0.00492163	141.76	0.152508	nan	5.91975	1				178	121.479	27.8751	-0.00339652	97.6132	0.233702	nan	5.57096	1
																						295	127.131	47.6134	-0.00434301	125.011	0.324581	nan	3.07502	1				178	139.645	49.8675	-0.00381811	109.817	0.163399	nan	4.66029	1
																						295	13.259	41.6417	-0.00474203	136.561	0.102056	nan	9.47061	1				178	110.303	53.2529	-0.0039377	113.278	0.10495	nan	8.91522	1
																						296	24.2153	53.2738	-0.00414386	119.246	0.128014	nan	4.24397	1				178	67.0936	14.9765	-0.0034043	97.8383	0.121213	nan	6.25177	1
																						297	18.6591	15.4199	-0.00396248	113.996	0.0908902	nan	11.5454	1				178	105.659	38.544	-0.00327032	93.96	0.229258	nan	5.16261	1
																						297	90.5871	9.60194	-0.00416951	119.988	0.213958	nan	4.72953	1				178	123.732	41.7683	-0.00363177	104.423	0.0771545	nan	6.12481	1
																						297	58.8801	10.9909	-0.00462108	133.06	0.122708	nan	6.70902	1				178	13.952	51.4655	-0.00246642	70.6897	0.174587	nan	3.3371	1
																						297	54.743	38.202	-0.00383328	110.256	0.101225	nan	5.59631	1				178	101.527	30.9647	-0.00293312	84.1992	0.241066	nan	3.812	1
																						297	83.8782	44.8264	-0.00520954	150.094	0.092363	nan	5.2526	1				179	49.1528	5.369	-0.00436298	125.589	0.107983	nan	11.0653	1
																						297	9.5065	28.7806	-0.00409226	117.752	0.0928364	nan	4.75758	1				179	25.8704	9.96228	-0.00286665	82.2752	0.29635	nan	7.89748	1
																						298	39.9426	14.3344	-0.00495201	142.639	0.055954	nan	15.1063	1				179	115.554	28.8658	-0.00310652	89.2185	0.307276	nan	3.81451	1
																						298	71.1685	23.7734	-0.00449243	129.336	0.244162	nan	4.79232	1				179	66.9321	40.1242	-0.00337853	97.0922	0.154219	nan	3.58355	1
																						298	37.2298	36.0302	-0.00495048	142.595	0.0954325	nan	5.50416	1				179	115.108	41.0763	-0.00357101	102.664	0.111058	nan	4.91669	1
																						299	138.774	8.60768	-0.00472553	136.083	0.144201	nan	7.0799	1				179	121.113	14.0573	-0.00314997	90.4764	0.174277	nan	7.55526	1
																						299	76.627	21.5462	-0.00491888	141.68	0.193695	nan	5.89546	1				180	23.6453	41.3869	-0.00350093	100.635	0.18325	nan	7.39139	1
																						299	123.477	41.6389	-0.00454426	130.836	0.0900904	nan	7.00357	1				180	128.895	6.17207	-0.0031853	91.4988	0.127078	nan	6.0767	1
																						300	63.3835	6.01794	-0.00421349	121.262	0.165412	nan	6.70902	1				180	45.9115	25.264	-0.00413571	119.01	0.158434	nan	8.47541	1
																						300	94.5332	16.807	-0.0039675	114.141	0.105258	nan	6.8847	1				180	16.9184	31.0889	-0.00734957	212.041	0.281323	nan	4.41625	1
																						300	131.187	33.8172	-0.00490826	141.373	0.152335	nan	5.58792	1				180	67.0155	48.5888	-0.00384332	110.547	0.213794	nan	6.1845	1
																						300	130.013	10.7565	-0.00366063	105.258	0.230078	nan	9.02042	1				181	76.3994	7.3462	-0.00335582	96.435	0.147845	nan	9.0945	1
																						301	29.3607	52.6072	-0.00400718	115.29	0.0923133	nan	5.18837	1				181	11.2953	39.2974	-0.00397282	114.295	0.291276	nan	5.4658	1
																						301	142.244	14.779	-0.00403733	116.162	0.161931	nan	7.0799	1				181	29.704	45.6207	-0.00373593	107.438	0.162151	nan	6.83672	1
																						302	98.7243	39.4606	-0.00624519	180.072	0.044261	nan	9.13024	1				181	97.7597	31.5496	-0.00251075	71.9729	0.316402	nan	3.812	1
																						302	47.5579	31.1125	-0.0043415	124.967	0.303211	nan	7.84065	1				181	58.5295	44.248	-0.00370459	106.531	0.105064	nan	3.28909	1
																						302	49.177	38.7841	-0.00529311	152.513	0.0964141	nan	5.59631	1				181	95.9947	51.2208	-0.0040979	117.916	0.0881374	nan	12.1353	1
																						302	88.8186	43.0425	-0.00510824	147.162	0.0660785	nan	5.2526	1				181	117.588	5.1895	-0.00448638	129.161	0.25756	nan	6.42676	1
																						302	39.8285	29.4403	-0.00474018	136.507	0.124115	nan	7.08382	1				181	65.3607	20.9833	-0.00378139	108.754	0.245704	nan	6.01356	1
																						302	93.44	32.015	-0.00366275	105.319	0.145569	nan	9.13024	1				182	72.4038	24.6372	-0.00555115	159.983	0.142701	nan	7.93442	1
																						303	131.154	28.2294	-0.00417975	120.285	0.165597	nan	5.58792	1				182	41.9306	51.926	-0.00393611	113.232	0.18045	nan	5.57874	1
																						303	97.6411	10.6637	-0.00472209	135.984	0.122249	nan	6.8847	1				182	136.166	52.9686	-0.00399898	115.052	0.119583	nan	4.66029	1
																						303	60.1018	25.6951	-0.00450159	129.601	0.0881436	nan	11.2323	1				182	61.3244	10.3215	-0.00373144	107.308	0.319505	nan	4.62743	1
																						303	64.4784	46.343	-0.00457556	131.742	0.102669	nan	17.0666	1				182	50.4041	18.0773	-0.00313238	89.9672	0.125613	nan	7.44753	1
																						303	84.0238	53.1268	-0.00464466	133.743	0.08593	nan	11.1661	1				182	47.3972	34.0404	-0.00429131	123.514	0.0961227	nan	4.02193	1
																						305	25.9827	7.1976	-0.00544363	156.87	0.107615	nan	14.1834	1				182	134.421	24.0779	-0.00351708	101.103	0.31772	nan	3.87585	1
																						306	36.8458	16.317	-0.00460435	132.576	0.211129	nan	13.458	1				182	123.406	47.8844	-0.00273626	78.5007	0.320366	nan	3.37887	1
																						306	124.127	28.3824	-0.00396976	114.206	0.13207	nan	7.02813	1				183	77.0881	53.164	-0.00354808	102	0.110728	nan	10.3529	1
																						306	10.0817	15.9261	-0.00343158	98.6281	0.150876	nan	18.1392	1				183	17.9887	10.4626	-0.00393757	113.275	0.0927764	nan	7.89748	1
																						308	131.905	19.3137	-0.00447452	128.818	0.137356	nan	7.34459	1				183	42.1515	13.9378	-0.00304327	87.3877	0.0959005	nan	5.21556	1
																						308	132.408	34.889	-0.00481188	138.583	0.119473	nan	5.52413	1				183	136.754	17.4648	-0.00309199	88.7979	0.312399	nan	3.98433	1
																						308	85.1625	40.8006	-0.00465685	134.095	0.140126	nan	7.14426	1				183	67.0735	36.5434	-0.00298329	85.6516	0.203579	nan	3.58355	1
																						308	12.3709	47.9234	-0.002934	84.2247	0.198028	nan	3.50349	1				183	144.305	40.9153	-0.00130903	37.1874	0.338138	nan	10.0928	1
																						309	132.163	11.9736	-0.00695447	200.604	0.0519655	nan	7.34459	1				183	80.5276	15.4498	-0.0062828	181.161	0.0937328	nan	9.0945	1
																						309	77.0382	22.8907	-0.00486917	140.241	0.0701947	nan	9.48323	1				183	26.2295	51.5087	-0.0030292	86.9804	0.300881	nan	6.83672	1
																						309	85.4376	29.3343	-0.00493582	142.171	0.0791262	nan	9.52845	1				184	61.9557	16.0266	-0.00455217	131.065	0.145992	nan	5.73997	1
																						309	113.657	30.5282	-0.00479573	138.115	0.080293	nan	10.3619	1				184	54.6241	24.2138	-0.00378585	108.883	0.205272	nan	6.70846	1
																						309	87.3821	47.5913	-0.00465176	133.948	0.10146	nan	7.14426	1				185	19.664	27.6299	-0.00351604	101.073	0.103853	nan	4.41625	1
																						310	69.9328	16.6102	-0.00399426	114.916	0.0984634	nan	9.48323	1				185	79.7965	43.1716	-0.00362294	104.167	0.129713	nan	8.61573	1
																						310	102.439	23.269	-0.00430863	124.016	0.101495	nan	12.6825	1				185	5.37009	29.2879	-0.00411151	118.31	0.124699	nan	6.35886	1
																						310	38.3535	40.1103	-0.00415046	119.437	0.0992823	nan	5.07797	1				185	9.04064	44.2765	-0.00347964	100.019	0.144959	nan	5.4658	1
																						310	138.147	40.9207	-0.00403704	116.154	0.250738	nan	3.81113	1				185	12.5122	21.0252	-0.00360459	103.636	0.111437	nan	9.22238	1
																						311	116.975	12.5244	-0.00655116	188.929	0.0540849	nan	15.1981	1				185	143.779	27.9576	-0.00360824	103.742	0.112804	nan	10.1311	1
																						311	132.72	29.3736	-0.00501885	144.574	0.103608	nan	5.52413	1				185	56.8385	34.3629	-0.00389278	111.978	0.244768	nan	5.92299	1
																						311	53.1682	36.3443	-0.004811	138.558	0.0599435	nan	6.49151	1				185	47.4359	52.8283	-0.00374235	107.624	0.269164	nan	5.57874	1
																						311	102.006	40.1708	-0.00494935	142.562	0.0803065	nan	9.53655	1				185	59.7912	28.4922	-0.00338331	97.2306	0.357664	nan	5.48006	1
																						311	26.2438	41.4847	-0.00385553	110.9	0.116266	nan	7.15844	1				185	131.565	38.3572	-0.00194856	55.6995	0.224295	nan	3.59489	1
																						312	15.6114	21.4005	-0.00445435	128.234	0.0989893	nan	4.0536	1				186	6.12545	35.6017	-0.00382161	109.918	0.159105	nan	6.35499	1
																						312	66.0828	42.6654	-0.004338	124.866	0.0880028	nan	11.2442	1				186	111.168	5.47274	-0.003962	113.982	0.0545625	nan	6.42676	1
																						312	11.9775	44.442	-0.00406446	116.948	0.14563	nan	3.50349	1				186	38.7537	30.2417	-0.00582041	167.777	0.158115	nan	5.82177	1
																						313	94.2516	32.9544	-0.0048588	139.941	0.0853598	nan	9.52845	1				186	87.7224	39.7936	-0.00309079	88.7631	0.11484	nan	7.57843	1
																						313	135.051	43.143	-0.00415863	119.674	0.155716	nan	3.81113	1				186	61.686	45.1728	-0.00312205	89.6682	0.121635	nan	3.28909	1
																						313	53.8277	50.1021	-0.00555793	160.179	0.0653268	nan	7.55294	1				186	126.765	48.2469	-0.00388374	111.716	0.206115	nan	3.37887	1
																						314	123.996	29.841	-0.00476177	137.132	0.0837321	nan	8.73627	1				186	28.1156	6.15818	-0.00339237	97.4931	0.146389	nan	8.02017	1
																						314	16.6001	52.6289	-0.00453438	130.55	0.0657002	nan	9.40176	1				187	24.1241	39.0231	-0.0067661	195.151	0.141266	nan	4.01356	1
																						315	22.7868	25.0136	-0.00438428	126.205	0.26033	nan	3.73161	1				187	27.1542	14.1205	-0.00359603	103.388	0.0842724	nan	6.93769	1
																						315	33.3972	41.2151	-0.00508233	146.412	0.104846	nan	5.07797	1				187	98.0805	26.2241	-0.00365372	105.058	0.146726	nan	8.34505	1
																						315	54.8388	42.6172	-0.00475755	137.01	0.156656	nan	6.49151	1				187	112.186	27.5425	-0.00334112	96.0095	0.108513	nan	7.77068	1
																						316	67.2626	14.8544	-0.00557849	160.774	0.0725243	nan	10.9086	1				187	55.2282	40.0628	-0.00390682	112.385	0.321907	nan	4.70027	1
																						316	74.8989	24.2365	-0.00505782	145.702	0.0814503	nan	12.097	1				187	107.543	40.3391	-0.00346018	99.456	0.0513295	nan	10.1106	1
																						316	45.2405	52.7758	-0.00465122	133.932	0.0843494	nan	8.99386	1				187	51.5285	46.5286	-0.00404461	116.373	0.151234	nan	7.44952	1
																						316	17.485	17.8059	-0.00369222	106.173	0.171212	nan	4.0536	1				187	90.4438	47.1393	-0.00430847	124.011	0.0564842	nan	7.83366	1
																						316	14.9057	30.4553	-0.00471505	135.78	0.0976756	nan	6.12547	1				187	127.149	27.0584	-0.0013906	39.5483	0.335777	nan	5.49221	1
																						317	26.8397	47.4881	-0.0047367	136.407	0.0912426	nan	9.07473	1				188	49.4144	39.023	-0.00446231	128.464	0.159237	nan	5.90606	1
																						317	116.811	52.3701	-0.00520401	149.934	0.122854	nan	5.11802	1				188	32.2029	23.7696	-0.00370323	106.491	0.230755	nan	6.47347	1
																						318	14.3833	7.86401	-0.00495473	142.718	0.0828396	nan	7.21211	1				188	38.6435	24.421	-0.00417314	120.094	0.190745	nan	5.82177	1
																						318	129.626	15.3394	-0.00415887	119.681	0.173511	nan	4.71561	1				188	37.401	46.7211	-0.0026178	75.0716	0.0981309	nan	11.7472	1
																						318	23.0874	11.3092	-0.00525538	151.421	0.139683	nan	6.31295	1				188	47.3506	14.3515	-0.00337748	97.0619	0.250054	nan	5.21556	1
																						318	58.5618	21.4343	-0.00478154	137.705	0.113953	nan	6.41244	1				189	85.4944	17.6938	-0.00329286	94.6123	0.159523	nan	3.87767	1
																						318	99.5012	45.8712	-0.00412198	118.613	0.131986	nan	6.00177	1				189	99.8833	9.96484	-0.00283306	81.3027	0.321961	nan	12.1458	1
																						319	21.1274	5.30824	-0.00366853	105.487	0.241427	nan	6.31295	1				189	115.74	49.8462	-0.0028989	83.2085	0.326831	nan	7.39845	1
																						319	51.4291	13.4582	-0.00523714	150.893	0.135857	nan	5.43423	1				190	123.78	6.43612	-0.00335071	96.2869	0.129294	nan	12.6485	1
																						319	45.7314	28.0987	-0.00510834	147.165	0.0674539	nan	11.7045	1				190	132.755	41.7494	-0.0037988	109.258	0.152586	nan	3.59489	1
																						319	77.3836	38.8947	-0.00484074	139.418	0.0773528	nan	10.9785	1				190	52.1918	11.1014	-0.00396677	114.12	0.201805	nan	5.83097	1
																						320	116.593	25.3231	-0.00408391	117.511	0.110628	nan	10.3066	1				190	136.27	12.5607	-0.0037823	108.78	0.19408	nan	11.7278	1
																						320	16.9918	42.157	-0.0044666	128.588	0.154152	nan	4.03858	1				190	116.859	21.3338	-0.0035366	101.668	0.096142	nan	7.77068	1
																						320	47.3355	43.4427	-0.00402678	115.857	0.157767	nan	7.54855	1				190	64.7496	30.8258	-0.0034912	100.354	0.303252	nan	5.21497	1
																						320	93.839	43.8809	-0.00459885	132.417	0.277814	nan	4.63635	1				190	105.246	50.1853	-0.00256035	73.4088	0.142402	nan	3.03544	1
																						320	106.322	12.2496	-0.00364366	104.767	0.181476	nan	6.6287	1				190	132.787	26.5822	-0.00184519	52.7072	0.245184	nan	5.65782	1
																						320	52.7475	18.7301	-0.00369883	106.364	0.360077	nan	5.43423	1				191	84.4675	32.9497	-0.00391207	112.537	0.123532	nan	7.05897	1
																						321	60.2017	5.22937	-0.0090887	262.383	0.0462979	nan	11.9372	1				191	63.1408	7.64906	-0.00378434	108.839	0.0921053	nan	9.18777	1
																						321	94.8865	7.23479	-0.00405258	116.604	0.117658	nan	12.4863	1				191	57.8637	15.1702	-0.00361009	103.795	0.17005	nan	6.98038	1
																						321	126.592	18.9492	-0.0041123	118.333	0.334407	nan	4.71561	1				191	143.765	21.5813	-0.00348478	100.168	0.137077	nan	10.9346	1
																						321	120.713	49.0572	-0.00398368	114.609	0.21062	nan	5.11802	1				191	59.9172	40.3878	-0.00374938	107.827	0.212786	nan	4.70027	1
																						322	75.9538	53.3127	-0.0085157	245.796	0.038013	nan	5.44065	1				191	122.353	53.1641	-0.0034387	98.834	0.209171	nan	6.6069	1
																						322	134.45	8.24767	-0.0048872	140.763	0.108269	nan	8.57692	1				191	89.9533	28.1183	-0.00296083	85.0014	0.31686	nan	6.66044	1
																						322	91.8824	39.6776	-0.00453853	130.671	0.214016	nan	4.63635	1				192	24.1383	7.87264	-0.00337795	97.0757	0.120532	nan	6.93769	1
																						322	68.2325	45.1628	-0.00496584	143.04	0.125223	nan	5.85175	1				192	124.616	22.1853	-0.00380918	109.558	0.0742385	nan	5.49221	1
																						323	67.2512	34.6683	-0.00440156	126.706	0.0712752	nan	10.5403	1				192	61.3647	26.8586	-0.00420532	121.025	0.152598	nan	5.21497	1
																						323	135.985	21.8426	-0.00555525	160.101	0.0963863	nan	6.59093	1				192	135.78	36.5158	-0.00389855	112.145	0.18929	nan	6.04494	1
																						323	129.61	23.5131	-0.00433664	124.827	0.289922	nan	4.62172	1				192	84.2999	24.5969	-0.00348353	100.132	0.149325	nan	6.66044	1
																						323	34.0415	7.57158	-0.00348482	100.169	0.192749	nan	11.4149	1				192	28.1281	38.7467	-0.00321674	92.4092	0.238529	nan	4.01356	1
																						323	121.889	34.165	0.00161118	-45.9335	0.371402	nan	6.09745	1				193	77.6058	34.6067	-0.00390832	112.428	0.0795312	nan	7.05897	1
																						324	84.5382	29.0417	-0.00437406	125.91	0.0708044	nan	8.23019	1				193	16.0541	8.84931	-0.00367836	105.771	0.179646	nan	5.31144	1
																						324	19.9117	39.367	-0.00381408	109.7	0.134868	nan	4.03858	1				193	109.716	39.7245	-0.0035518	102.108	0.131619	nan	11.3757	1
																						324	109.177	6.26754	-0.00536873	154.702	0.0987911	nan	6.6287	1				194	83.3436	14.4673	-0.00339373	97.5323	0.16506	nan	3.64794	1
																						324	11.3371	15.3929	-0.00512254	147.576	0.0943626	nan	14.0553	1				194	61.2818	48.977	-0.00361509	103.94	0.118916	nan	8.69688	1
																						324	121.771	15.5963	-0.00513874	148.045	0.110858	nan	5.87218	1				194	73.491	52.6563	-0.00341042	98.0154	0.332852	nan	6.9624	1
																						324	137.124	37.4691	-0.00386415	111.149	0.333609	nan	5.07908	1				195	102.397	49.1385	-0.00340205	97.7732	0.122833	nan	3.03544	1
																						325	141.76	39.5433	-0.00447109	128.718	0.268048	nan	5.07908	1				195	32.2728	26.7517	-0.00141317	40.2018	0.277364	nan	12.6909	1
																						325	132.968	51.6872	-0.00383226	110.226	0.106257	nan	5.17724	1				196	44.9625	41.3622	-0.00484115	139.43	0.0520479	nan	14.6542	1
																						326	72.6765	48.97	-0.00596811	172.052	0.162897	nan	5.44065	1				196	17.1673	28.2619	-0.00404472	116.376	0.063044	nan	10.5839	1
																						326	88.7433	48.7341	-0.00443266	127.606	0.0999835	nan	9.23543	1				196	28.6321	44.142	-0.00324336	93.1797	0.231093	nan	5.41879	1
																						327	74.1094	24.8623	-0.00454732	130.925	0.118695	nan	4.86044	1				196	139.492	11.5164	-0.00179168	51.1584	0.223874	nan	10.9346	1
																						327	67.7625	12.8496	-0.00426377	122.717	0.112027	nan	3.34248	1				197	102.708	20.1547	-0.00420776	121.096	0.0746353	nan	4.757	1
																						327	99.7571	26.9995	-0.00443021	127.535	0.0635905	nan	9.46072	1				197	114.205	14.6691	-0.00345072	99.1819	0.106189	nan	9.05935	1
																						327	131.844	27.5587	-0.0040172	115.58	0.183725	nan	4.62172	1				197	67.9482	17.632	-0.00345373	99.269	0.082804	nan	8.81335	1
																						327	55.5562	34.5055	-0.00365414	105.07	0.242977	nan	6.59433	1				197	55.4741	7.60296	-0.00353111	101.509	0.055099	nan	3.46266	1
																						328	52.3457	25.5465	-0.0051129	147.296	0.0738799	nan	5.69381	1				197	137.948	26.5775	-0.00370509	106.545	0.0632046	nan	10.1722	1
																						328	80.1505	12.0594	-0.00434471	125.06	0.0654667	nan	4.73966	1				197	124.898	36.6726	-0.00374453	107.687	0.0856501	nan	10.8829	1
																						328	39.5686	17.5592	-0.0038328	110.242	0.0923865	nan	11.4149	1				197	141.315	40.9129	-0.00357887	102.892	0.316748	nan	6.15748	1
																						328	77.7605	33.7105	-0.00454738	130.927	0.0963797	nan	8.13222	1				197	32.9882	49.8097	-0.0028927	83.0293	0.234394	nan	6.52034	1
																						328	90.6582	37.8357	-0.00459738	132.374	0.105114	nan	6.87319	1				197	133.982	53.007	-0.00353594	101.649	0.220818	nan	4.88312	1
																						328	121.959	28.0679	-0.0037872	108.922	0.116014	nan	6.09745	1				197	136.641	44.9223	-0.00309307	88.8293	0.327791	nan	5.77405	1
																						329	50.8016	39.0749	-0.00542637	156.37	0.181307	nan	4.87408	1				198	42.1051	8.65872	-0.00365417	105.071	0.153458	nan	13.4106	1
																						329	79.663	47.0485	-0.0044968	129.463	0.092283	nan	7.24589	1				198	17.1696	49.1394	-0.00390966	112.467	0.176913	nan	12.5045	1
																						329	16.3337	50.5497	-0.00469216	135.117	0.172668	nan	4.62446	1				198	94.8898	7.41036	-0.00280152	80.3897	0.159701	nan	5.17962	1
																						330	105.531	47.5154	-0.00500983	144.313	0.0918193	nan	7.56098	1				199	114.813	23.708	-0.00293212	84.1703	0.152677	nan	8.49658	1
																						330	133.581	10.5461	-0.00488106	140.586	0.184987	nan	4.77575	1				199	95.531	32.3517	-0.00226234	64.7823	0.270953	nan	6.83612	1
																						330	138.028	52.7849	-0.00397023	114.22	0.0978039	nan	5.17724	1				199	72.4873	45.7666	-0.00343553	98.7422	0.340298	nan	6.04905	1
																						331	125.693	9.5635	-0.00464503	133.753	0.107086	nan	7.94851	1				200	102.42	33.3842	-0.00365519	105.101	0.0796876	nan	6.96554	1
																						331	143.77	19.4918	-0.00467815	134.712	0.0964389	nan	11.265	1				200	94.1761	39.0522	-0.00318657	91.5357	0.19771	nan	4.81503	1
																						331	28.3426	32.0139	-0.0041544	119.551	0.109288	nan	12.4569	1				200	86.03	11.7682	-0.00307389	88.274	0.168131	nan	5.43183	1
																						332	78.9041	25.6591	-0.00435233	125.281	0.190531	nan	4.86044	1				200	115.451	42.6468	-0.00348391	100.143	0.28628	nan	5.88932	1
																						332	88.5562	44.3796	-0.00513915	148.056	0.205534	nan	6.33092	1				201	59.8792	14.0872	-0.00428656	123.377	0.136857	nan	7.83903	1
																						332	94.7757	45.5623	-0.00531381	153.112	0.118038	nan	6.33092	1				201	88.9428	26.7204	-0.0032345	92.9231	0.364873	nan	6.68382	1
																						332	68.8062	16.0249	-0.00333305	95.7757	0.192922	nan	3.34248	1				201	84.2893	21.9227	-0.00441368	127.057	0.221173	nan	6.07497	1
																						333	60.9319	12.5248	-0.00521587	150.277	0.102678	nan	8.61715	1				201	68.915	40.8851	-0.00363414	104.491	0.316603	nan	6.04905	1
																						333	77.0718	15.663	-0.0044527	128.186	0.0858494	nan	4.73966	1				201	141.131	48.5531	-0.00318767	91.5676	0.108829	nan	5.77405	1
																						333	52.6929	19.8633	-0.00441355	127.053	0.145277	nan	5.69381	1				202	129.203	52.0026	-0.00539453	155.449	0.178944	nan	4.88312	1
																						333	107.237	25.2435	-0.00508197	146.401	0.21864	nan	5.84339	1				202	37.0985	44.7481	-0.00660123	190.379	0.0581433	nan	6.52034	1
																						334	84.6209	21.2573	-0.00528676	152.329	0.163628	nan	6.57787	1				202	58.6811	6.29713	-0.00399245	114.863	0.143863	nan	3.46266	1
																						334	40.5332	29.4517	-0.00453869	130.675	0.0811776	nan	12.4569	1				202	98.0156	20.9332	-0.00344743	99.0869	0.248416	nan	4.757	1
																						334	124.664	37.9341	-0.00460316	132.541	0.109525	nan	7.18837	1				202	46.3712	41.7627	-0.00373259	107.341	0.107521	nan	4.86161	1
																						334	55.1533	41.2702	-0.00490361	141.238	0.154861	nan	4.87408	1				203	123.309	23.6459	-0.00381258	109.657	0.174065	nan	8.30062	1
																						334	44.8638	47.0013	-0.00535321	154.253	0.0631514	nan	6.0649	1				203	106	47.5743	-0.00624337	180.02	0.0462689	nan	5.96988	1
																						334	13.8922	21.9862	-0.00451124	129.88	0.0831227	nan	9.32355	1				203	10.8187	36.5123	-0.0040904	117.699	0.13265	nan	10.1215	1
																						334	106.176	39.982	-0.00549334	158.309	0.0666171	nan	7.56098	1				203	91.911	43.3012	-0.00265049	76.0181	0.35529	nan	4.73198	1
																						335	133.308	15.314	-0.00391283	112.558	0.125951	nan	4.77575	1				203	89.7238	7.78564	-0.00327697	94.1527	0.178709	nan	5.17962	1
																						335	106.096	8.68169	-0.00511197	147.27	0.120329	nan	8.28591	1				204	70.0074	9.50248	-0.00385989	111.026	0.19605	nan	5.42237	1
																						335	55.1206	26.585	-0.00528763	152.354	0.0579313	nan	7.14663	1				204	36.5815	22.483	-0.00389331	111.993	0.187931	nan	6.8404	1
																						336	16.5404	44.6206	-0.0048151	138.676	0.0567587	nan	4.70005	1				204	120.879	40.3618	-0.00332399	95.5136	0.292613	nan	5.88932	1
																						336	9.8842	12.3462	-0.00498554	143.61	0.0568417	nan	10.44	1				204	17.1888	46.0814	-0.00309754	88.9586	0.162228	nan	3.28552	1
																						336	89.7878	17.1865	-0.00465559	134.059	0.169102	nan	6.57787	1				204	46.7908	53.3107	-0.00407318	117.2	0.0879117	nan	8.95319	1
																						336	112.831	23.556	-0.00464795	133.838	0.142745	nan	5.84339	1				205	32.6453	36.7287	-0.00336356	96.6589	0.0997311	nan	8.06168	1
																						336	98.3929	39.1463	-0.00503759	145.116	0.0908979	nan	7.36545	1				205	107.128	7.93817	-0.00319845	91.8796	0.301222	nan	4.39894	1
																						337	100.839	15.0863	-0.00464738	133.821	0.136562	nan	5.92127	1				205	19.8898	7.71464	-0.0030574	87.7966	0.315018	nan	3.92122	1
																						337	84.0248	53.2608	-0.00505369	145.583	0.0732929	nan	9.97049	1				205	102.199	16.8913	-0.00325594	93.5439	0.160912	nan	5.81672	1
																						339	74.8925	31.1966	-0.0086617	250.022	0.0308653	nan	13.6395	1				206	4.49554	8.82705	-0.00367288	105.613	0.209567	nan	4.81699	1
																						339	130.226	42.4883	-0.00507722	146.264	0.0608028	nan	7.18837	1				206	115.091	24.8132	-0.00357857	102.883	0.142651	nan	8.30062	1
																						339	39.3818	44.4069	-0.00405159	116.575	0.0901223	nan	6.0649	1				206	142.39	25.6635	-0.00382877	110.125	0.214715	nan	6.79328	1
																						339	113.171	50.0932	-0.00437031	125.801	0.0960742	nan	12.2953	1				206	67.5315	51.2664	-0.00327136	93.9901	0.127998	nan	4.23964	1
																						339	69.9566	18.4815	-0.00651499	187.882	0.0513322	nan	13.4526	1				207	61.7652	39.2028	-0.00336973	96.8376	0.29094	nan	3.92504	1
																						339	5.84773	26.6995	-0.00477741	137.585	0.105643	nan	9.32355	1				207	51.2093	42.2401	-0.00376424	108.257	0.204878	nan	4.86161	1
																						340	47.2252	27.7601	-0.00475653	136.981	0.138924	nan	6.23766	1				207	140.761	44.982	-0.00640687	184.753	0.135324	nan	12.358	1
																						340	31.5174	29.3699	-0.00464376	133.717	0.0921731	nan	11.9995	1				207	39.4847	5.11805	-0.00311734	89.5319	0.295099	nan	5.49346	1
																						340	49.4342	52.1119	-0.00495934	142.852	0.131792	nan	5.98062	1				207	21.7395	11.1722	-0.00318385	91.457	0.315781	nan	3.92122	1
																						341	55.3466	51.2113	-0.00545147	157.097	0.167853	nan	5.98062	1				207	58.9217	16.5328	-0.00332101	95.4273	0.169172	nan	4.98136	1
																						342	102.272	35.643	-0.00420109	120.903	0.108556	nan	8.94225	1				207	30.8988	18.5515	-0.00683469	197.137	0.0370485	nan	6.56057	1
																						342	140.203	52.2022	-0.00424306	122.118	0.101785	nan	6.95337	1				207	35.6936	29.2656	-0.00374761	107.776	0.096409	nan	6.8404	1
																						342	95.1812	41.6066	-0.00485585	139.856	0.0548317	nan	9.26488	1				207	24.2606	31.0195	-0.00252365	72.3464	0.146975	nan	10.1239	1
																						342	133.37	50.9173	-0.00454641	130.899	0.08707	nan	6.95337	1				207	18.5214	43.0783	-0.00325368	93.4785	0.151961	nan	3.28552	1
																						342	42.2483	23.9999	-0.00369279	106.189	0.231039	nan	6.23766	1				207	90.214	23.603	-0.00283337	81.3118	0.20997	nan	7.51713	1
																						343	57.8786	24.4056	-0.00404516	116.389	0.127515	nan	4.13051	1				208	102.764	8.49056	-0.00339077	97.4465	0.159406	nan	4.39894	1
																						343	133.674	32.6774	0.00177419	-50.6521	0.323562	nan	10.3992	1				208	74.1964	12.9455	-0.00348547	100.188	0.200415	nan	3.39499	1
																						344	91.2968	32.9418	-0.00529709	152.628	0.0663915	nan	9.4957	1				208	90.1956	31.1201	-0.00384047	110.464	0.0900338	nan	7.51713	1
																						344	101.607	11.2949	-0.0034973	100.53	0.191447	nan	14.2223	1				208	128.985	41.2333	-0.00261327	74.9406	0.182518	nan	8.15298	1
																						345	125.433	9.54509	-0.00441608	127.126	0.252346	nan	5.81853	1				208	99.4337	43.1545	-0.00357206	102.694	0.259343	nan	7.07555	1
																						345	68.4307	14.5362	-0.00551046	158.805	0.0919358	nan	8.04483	1				208	114.084	46.1709	-0.00410196	118.033	0.228866	nan	3.93801	1
																						345	44.6227	39.5578	0.00177261	-50.6063	0.248748	nan	11.4172	1				209	12.865	18.8105	-0.00571776	164.805	0.0587696	nan	10.794	1
																						346	19.5544	47.6097	-0.00528411	152.253	0.0713832	nan	10.6732	1				209	55.6252	51.857	-0.00366092	105.267	0.115702	nan	4.18066	1
																						346	114.146	21.7688	-0.00373665	107.459	0.225858	nan	10.3808	1				209	35.3304	8.71245	-0.00354004	101.767	0.211893	nan	5.49346	1
																						346	100.025	26.9876	-0.00475346	136.892	0.0798738	nan	8.94225	1				209	126.665	28.9302	-0.00295796	84.9182	0.286257	nan	7.70818	1
																						347	88.1424	15.8737	-0.00711648	205.294	0.0355369	nan	12.0477	1				209	91.8101	50.4926	-0.00360341	103.602	0.342819	nan	10.5814	1
																						347	8.69697	47.5758	-0.00503733	145.109	0.0728565	nan	10.8575	1				210	8.51342	6.16999	-0.00403885	116.206	0.123346	nan	4.81699	1
																						347	131.925	10.912	-0.00424291	122.113	0.13434	nan	6.63388	1				210	5.40958	36.7076	-0.00300078	86.1576	0.136927	nan	14.5775	1
																						348	121.173	14.1281	-0.00523885	150.942	0.24578	nan	4.94048	1				210	67.3137	13.3955	-0.00411429	118.39	0.150387	nan	4.79098	1
																						348	20.8424	20.8749	0.00205302	-58.7232	0.292726	nan	9.86072	1				210	63.3622	35.6173	-0.00308373	88.5589	0.298336	nan	3.92504	1
																						348	72.4688	7.57829	-0.00992614	286.624	0.0321834	nan	8.04483	1				210	63.5362	52.6849	-0.00255794	73.3391	0.246295	nan	4.23964	1
																						348	41.187	17.4469	-0.00410449	118.107	0.116175	nan	11.4965	1				211	95.4917	12.6467	-0.00377115	108.457	0.123382	nan	4.7921	1
																						348	60.0281	27.9328	-0.00421243	121.231	0.0925102	nan	4.13051	1				211	139.232	19.6491	-0.00374292	107.64	0.123536	nan	6.79328	1
																						348	36.3141	47.3883	-0.00438415	126.202	0.119488	nan	7.03971	1				211	97.174	36.1269	-0.00427352	122.999	0.115278	nan	7.13945	1
																						348	140.493	48.1704	-0.00422245	121.521	0.203969	nan	7.77977	1				211	60.1824	11.7136	-0.00413789	119.073	0.174395	nan	4.98136	1
																						348	112.365	50.9942	-0.00496196	142.927	0.125705	nan	13.9513	1				211	24.9319	15.8243	-0.00415419	119.545	0.213562	nan	5.64209	1
																						349	31.255	28.6811	-0.00453228	130.49	0.0911528	nan	9.85999	1				212	76.1061	15.7525	-0.00317292	91.1406	0.321515	nan	3.39499	1
																						349	133.269	45.2832	-0.00787296	227.191	0.0455436	nan	7.77977	1				212	52.6682	27.2101	-0.00327802	94.1829	0.172629	nan	6.68953	1
																						350	119.237	5.48643	-0.00666459	192.213	0.166135	nan	3.97132	1				212	30.9646	38.6056	-0.00271035	77.7508	0.298496	nan	6.20952	1
																						350	49.8817	9.92549	-0.00438883	126.337	0.0955145	nan	6.97001	1				212	71.0559	43.2662	-0.00364696	104.863	0.223542	nan	7.08795	1
																						350	28.6259	8.23955	-0.00419639	120.767	0.0678026	nan	14.8403	1				212	113.901	42.2371	-0.00350441	100.736	0.301838	nan	3.93801	1
																						350	97.1414	39.2802	-0.00470905	135.607	0.183685	nan	6.27099	1				213	76.5007	47.8042	-0.00377413	108.544	0.135854	nan	7.08795	1
																						350	29.817	44.6779	-0.00476199	137.139	0.0974224	nan	7.03971	1				213	71.1023	19.6655	-0.00395998	113.923	0.183835	nan	6.35213	1
																						350	94.0738	44.7497	-0.00457404	131.698	0.265369	nan	5.42714	1				213	23.1723	22.015	-0.00718481	207.271	0.0601964	nan	6.43593	1
																						351	24.6029	35.9591	-0.00446666	128.59	0.180702	nan	7.01162	1				213	67.5085	33.3863	-0.00356229	102.411	0.185754	nan	4.70846	1
																						351	122.659	41.5781	-0.00429039	123.488	0.121258	nan	7.39071	1				213	47.4599	47.1451	-0.00370622	106.578	0.306027	nan	5.95847	1
																						352	82.4387	26.4857	-0.00525457	151.398	0.257648	nan	6.60178	1				213	56.9802	47.902	-0.00358721	103.133	0.226993	nan	4.18066	1
																						352	7.37536	19.2547	-0.00434004	124.925	0.087541	nan	8.29487	1				213	111.419	30.0924	0.00194017	-55.4565	0.365113	nan	4.13477	1
																						352	19.9692	30.6968	-0.00404388	116.352	0.252657	nan	7.01162	1				214	121.15	7.77562	-0.00395867	113.885	0.171733	nan	5.5876	1
																						352	91.4993	49.5274	-0.00494819	142.529	0.162014	nan	5.42714	1				214	121.057	34.2179	-0.00320757	92.1437	0.231536	nan	5.43236	1
																						353	127.44	24.1073	-0.00449251	129.338	0.104839	nan	11.125	1				214	79.5272	27.9807	-0.00402505	115.807	0.063292	nan	5.85914	1
																						353	67.4866	28.5427	-0.00408342	117.496	0.124568	nan	3.76413	1				214	25.4249	35.8004	-0.00388835	111.85	0.092237	nan	6.20952	1
																						353	48.5901	38.6104	-0.00572317	164.962	0.0654994	nan	8.29913	1				214	47.2998	36.4503	-0.00375654	108.034	0.285317	nan	6.49843	1
																						354	56.6293	8.17878	-0.00511892	147.471	0.106917	nan	6.97001	1				214	59.8692	38.7933	-0.00366268	105.318	0.114932	nan	4.72102	1
																						354	76.0448	24.8418	-0.0048223	138.885	0.139287	nan	4.65674	1				214	41.6433	45.8526	-0.0050057	144.193	0.169615	nan	5.95847	1
																						354	8.79544	41.6796	-0.00488723	140.764	0.0744576	nan	14.5607	1				214	108.307	44.1788	-0.0030625	87.9443	0.33282	nan	5.92152	1
																						355	61.9749	18.2275	-0.00523581	150.854	0.133619	nan	6.52194	1				214	104.217	50.8669	-0.00376585	108.304	0.17328	nan	7.83984	1
																						355	58.0975	31.8773	-0.00508062	146.362	0.100157	nan	7.39745	1				215	65.7728	8.85913	-0.00370285	106.48	0.112367	nan	4.79098	1
																						355	118.895	47.9383	-0.00429853	123.723	0.178881	nan	6.25031	1				215	91.2035	14.7858	-0.00267337	76.6805	0.369746	nan	4.7921	1
																						355	110.937	48.0905	-0.00366808	105.474	0.191832	nan	7.95917	1				215	37.7694	6.55759	-0.0026476	75.9344	0.233738	nan	8.61727	1
																						356	93.5166	5.92688	-0.00443594	127.701	0.178138	nan	5.22591	1				216	91.6219	40.6152	-0.0035218	101.24	0.065067	nan	7.13945	1
																						356	129.482	53.0237	-0.00431019	124.061	0.0855206	nan	11.7451	1				216	105.084	22.253	-0.00306658	88.0626	0.12782	nan	10.0788	1
																						356	81.2023	33.477	-0.00519707	149.733	0.123309	nan	5.46755	1				216	121.403	39.6392	-0.00370753	106.616	0.18563	nan	5.43236	1
																						356	61.4451	42.01	-0.00471572	135.799	0.239968	nan	3.59403	1				216	133.449	45.5799	-0.00336326	96.6504	0.324892	nan	4.84414	1
																						357	40.393	37.3132	-0.00499631	143.922	0.0751082	nan	8.29913	1				216	127.467	13.2357	-0.00378806	108.947	0.100467	nan	6.28562	1
																						357	22.2291	9.00995	-0.00379737	109.216	0.13969	nan	12.7628	1				217	116.89	11.3911	-0.00370446	106.527	0.167087	nan	5.13402	1
																						357	63.5737	11.9045	-0.00447899	128.947	0.180231	nan	6.52194	1				217	136.246	23.8954	-0.00364831	104.902	0.350221	nan	7.33768	1
																						357	49.2088	20.9544	-0.00419472	120.718	0.158945	nan	5.22947	1				217	41.2893	30.5796	-0.00337534	96.9999	0.122358	nan	8.40191	1
																						357	9.88785	27.16	-0.00461736	132.952	0.0846272	nan	6.85874	1				217	53.2653	33.8729	-0.00304463	87.427	0.289234	nan	6.49843	1
																						357	116.825	42.0408	-0.00381892	109.84	0.17043	nan	6.25031	1				217	140.431	36.124	-0.00401314	115.462	0.135083	nan	3.77569	1
																						357	70.9187	50.8508	-0.00513327	147.886	0.10464	nan	6.61949	1				218	31.4926	25.3588	-0.00297077	85.2891	0.08382	nan	8.96704	1
																						358	93.4235	22.9929	-0.00497604	143.335	0.0675856	nan	7.30644	1				219	122.069	24.9401	-0.00575537	165.894	0.100734	nan	5.75808	1
																						358	63.926	27.3219	-0.00511833	147.454	0.124065	nan	3.76413	1				219	50.8445	18.5076	-0.00480429	138.363	0.120697	nan	6.23069	1
																						358	58.2256	47.4094	-0.00539076	155.34	0.285755	nan	3.69102	1				219	82.7778	32.8554	-0.00374798	107.787	0.146058	nan	5.85914	1
																						359	26.9643	22.4015	-0.00479685	138.148	0.0741966	nan	11.2561	1				219	127.104	41.1848	-0.00408205	117.457	0.210042	nan	5.54247	1
																						359	125.796	26.7527	-0.00588271	169.58	0.221218	nan	5.70797	1				219	86.1457	51.0141	-0.00340753	97.9318	0.162232	nan	5.17822	1
																						359	24.1997	44.0062	-0.00514052	148.096	0.067906	nan	13.6365	1				220	126.361	7.04813	-0.00396064	113.943	0.107548	nan	6.28562	1
																						359	37.0351	48.6111	-0.00419812	120.817	0.0903007	nan	11.7864	1				220	45.2922	10.7607	-0.00297148	85.3097	0.229574	nan	7.22219	1
																						359	77.9199	29.1044	-0.00591731	170.581	0.112354	nan	4.25564	1				220	19.2902	17.1597	-0.00267187	76.6368	0.182156	nan	11.8073	1
																						359	86.5148	10.2888	-0.00347971	100.021	0.332832	nan	4.55685	1				220	53.8469	41.2996	-0.00376908	108.397	0.361061	nan	7.09703	1
																						360	53.9915	18.8395	-0.00474388	136.615	0.140199	nan	5.22947	1				220	105.241	9.41511	-0.00279511	80.2044	0.320927	nan	5.85316	1
																						360	122.393	31.3357	-0.0052425	151.048	0.332964	nan	4.69928	1				221	104.35	39.0564	-0.00425083	122.343	0.186207	nan	6.15257	1
																						360	130.635	37.0487	-0.00340866	97.9646	0.232019	nan	3.295	1				221	50.6472	4.65405	-0.00378781	108.94	0.133356	nan	8.12203	1
																						360	65.5179	47.0234	-0.00494975	142.574	0.269651	nan	6.45919	1				221	32.3139	16.3239	-0.0035039	100.721	0.0968422	nan	9.07213	1
																						360	100.284	43.2832	-0.00323382	92.9034	0.152099	nan	9.28522	1				221	113.464	7.56768	-0.00417322	120.096	0.115938	nan	5.13402	1
																						361	16.7465	27.1235	-0.00426137	122.648	0.0836587	nan	6.85874	1				221	80.2781	22.82	-0.00376242	108.205	0.274439	nan	9.15197	1
																						361	86.4128	36.9952	-0.00540401	155.723	0.118488	nan	6.28699	1				221	102.115	45.5733	-0.0025315	72.5737	0.262419	nan	6.88978	1
																						362	87.5405	5.84895	-0.00498553	143.61	0.20267	nan	4.55685	1				222	136.825	4.96852	-0.00368902	106.08	0.211218	nan	5.82703	1
																						362	39.2074	11.7133	-0.00361754	104.011	0.31064	nan	4.43401	1				222	106.297	15.1722	-0.00386784	111.256	0.120053	nan	5.85316	1
																						362	96.104	16.1959	-0.00436571	125.668	0.159708	nan	6.08436	1				222	132.689	17.4779	-0.00344053	98.887	0.084927	nan	5.83445	1
																						363	7.21443	36.2305	-0.00468131	134.804	0.198239	nan	6.08383	1				222	44.8826	20.3181	-0.00328994	94.528	0.167067	nan	6.23069	1
																						363	72.7445	9.96857	0.0026424	-75.7839	0.355526	nan	5.09368	1				222	59.1139	26.5661	-0.00354108	101.798	0.184754	nan	6.43547	1
																						363	45.6793	26.1235	-0.00505143	145.517	0.0925927	nan	11.0522	1				222	144.133	35.383	-0.00387349	111.42	0.256066	nan	3.77569	1
																						363	78.2361	33.3483	-0.00337167	96.8938	0.242227	nan	4.25564	1				222	110.194	40.9825	-0.00595225	171.593	0.222141	nan	6.15257	1
																						363	91.1361	41.6926	-0.00492949	141.987	0.208658	nan	6.66154	1				223	8.42664	12.534	-0.00483735	139.32	0.0615902	nan	7.85994	1
																						363	71.5777	50.0869	-0.00580708	167.391	0.0851199	nan	6.79018	1				223	63.2309	7.67386	-0.00395961	113.913	0.130191	nan	8.36478	1
																						364	88.5751	51.6497	-0.0080639	232.718	0.0273331	nan	10.2811	1				223	79.3985	12.6961	-0.00593353	171.051	0.283308	nan	6.60643	1
																						365	119.075	28.0083	-0.00423487	121.881	0.176037	nan	4.69928	1				223	18.9071	43.9169	-0.00363553	104.532	0.105411	nan	8.42801	1
																						365	120.046	52.5026	-0.00428969	123.467	0.133414	nan	18.7336	1				223	122.369	44.0649	-0.00372567	107.141	0.11502	nan	5.29638	1
																						366	74.0043	5.03314	-0.00483396	139.222	0.0987358	nan	5.09368	1				223	57.6761	20.2933	-0.00375137	107.885	0.0850341	nan	6.43547	1
																						366	95.0033	31.3906	-0.00474423	136.625	0.084665	nan	10.2571	1				223	58.2151	35.706	-0.00371829	106.927	0.154454	nan	7.09703	1
																						367	13.2136	37.242	-0.00487557	140.427	0.16768	nan	6.05054	1				223	43.6531	42.9316	-0.00290632	83.4236	0.170752	nan	5.59556	1
																						367	36.2666	45.8808	-0.0044764	128.872	0.138242	nan	6.08811	1				224	12.2895	5.68883	-0.00336227	96.6217	0.173192	nan	7.85994	1
																						367	82.4304	14.9444	-0.00442213	127.301	0.103364	nan	10.4326	1				224	139.184	10.2966	-0.00392315	112.857	0.208207	nan	5.82703	1
																						367	111.638	18.169	-0.00516632	148.843	0.240269	nan	4.59092	1				224	94.8399	26.1821	-0.00396953	114.2	0.0835594	nan	6.81485	1
																						367	74.3513	41.2732	-0.00392219	112.829	0.107373	nan	8.82592	1				224	26.3641	39.9895	-0.00377152	108.468	0.111966	nan	8.42801	1
																						368	135.608	12.673	-0.00517752	149.167	0.0762898	nan	21.913	1				224	10.3396	43.4447	-0.00337594	97.0175	0.217078	nan	5.46134	1
																						369	50.3104	15.5876	-0.00392722	112.975	0.0776684	nan	13.1186	1				224	90.7571	48.6584	-0.00329154	94.5743	0.151023	nan	5.17822	1
																						369	53.2992	33.9894	-0.00469318	135.147	0.067846	nan	11.313	1				225	40.3635	5.48161	-0.00372079	107	0.110653	nan	7.22219	1
																						369	18.9782	39.0799	-0.00495891	142.839	0.125482	nan	6.05054	1				225	14.9989	30.2313	-0.00305887	87.8394	0.190304	nan	9.8058	1
																						369	43.0895	51.4496	-0.00410095	118.004	0.124645	nan	8.80701	1				225	82.9979	52.3493	-0.00321471	92.3504	0.139811	nan	8.5923	1
																						370	115.49	21.3592	-0.00538431	155.153	0.177406	nan	3.38125	1				226	123.101	17.9148	-0.00485535	139.841	0.0773288	nan	7.40105	1
																						370	42.2999	25.9765	-0.00724059	208.886	0.0540574	nan	13.1186	1				226	143.875	19.5712	-0.0035622	102.409	0.146389	nan	10.3936	1
																						370	19.8518	20.2822	-0.004139	119.105	0.0635586	nan	14.235	1				226	126.334	33.1329	-0.00482842	139.062	0.0764449	nan	7.80024	1
																						370	30.3542	44.4288	0.00172753	-49.3015	0.321351	nan	6.08811	1				226	85.3947	33.9579	-0.00400742	115.297	0.189104	nan	5.59265	1
																						371	97.0875	15.0981	-0.00409593	117.859	0.0923472	nan	8.53208	1				226	32.1128	27.846	-0.00230005	65.8739	0.131904	nan	11.5239	1
																						372	99.5885	24.7911	-0.00502134	144.646	0.0900533	nan	8.62868	1				226	7.97444	37.0732	-0.00339722	97.6333	0.117588	nan	6.61098	1
																						372	64.4958	32.3707	-0.00499833	143.98	0.144705	nan	6.27619	1				226	71.6332	46.4558	-0.00383527	110.313	0.118249	nan	11.4809	1
																						372	55.7635	50.9635	-0.00504577	145.353	0.0699839	nan	12.6834	1				226	10.7006	48.8941	-0.00332944	95.6715	0.152527	nan	5.46134	1
																						372	79.3833	51.6461	-0.00454769	130.935	0.129567	nan	11.529	1				226	71.4796	9.06215	-0.00337175	96.896	0.325924	nan	5.30214	1
																						372	91.3272	50.9368	-0.00452948	130.408	0.07495	nan	11.965	1				227	48.3327	13.918	-0.00347892	99.9984	0.21571	nan	7.27081	1
																						373	125.587	45.8806	-0.00367313	105.62	0.146713	nan	17.2714	1				227	113.393	5.02793	-0.00338579	97.3024	0.176373	nan	12.38	1
																						374	14.6435	33.5302	-0.00485917	139.952	0.0652345	nan	7.04196	1				227	87.5874	8.73936	-0.0041917	120.631	0.0877459	nan	9.09468	1
																						374	66.6727	26.4841	-0.00470286	135.427	0.217872	nan	6.27619	1				227	129.707	12.4626	-0.0033597	96.5473	0.0771057	nan	5.83445	1
																						374	102.125	33.0384	-0.00459656	132.35	0.111118	nan	7.513	1				227	106.524	24.5495	-0.00379007	109.005	0.254709	nan	6.17698	1
																						374	63.685	39.1871	-0.00512558	147.663	0.0922769	nan	6.8645	1				227	78.5008	35.3625	-0.00366457	105.372	0.176276	nan	7.03553	1
																						374	90.3679	38.6936	-0.0046087	132.702	0.0798593	nan	12.2807	1				227	127.209	40.884	-0.00349034	100.329	0.350686	nan	5.792	1
																						374	9.5348	50.5856	-0.00402227	115.726	0.0932945	nan	14.8849	1				227	130.811	45.653	-0.00381837	109.824	0.276913	nan	5.97645	1
																						375	108.352	44.7652	-0.004544	130.829	0.0703606	nan	10.3551	1				227	124.811	48.7643	-0.00368838	106.061	0.250837	nan	5.29638	1
																						377	79.6804	28.2256	-0.00405761	116.749	0.125432	nan	8.05731	1				228	65.9273	24.3694	-0.00438851	126.328	0.155406	nan	6.26487	1
																						377	45.6366	33.5693	-0.00439809	126.605	0.15755	nan	4.14721	1				228	38.5099	40.7275	-0.00263091	75.4513	0.144324	nan	5.59556	1
																						378	109.5	34.4739	-0.00581424	167.598	0.167961	nan	7.513	1				228	124.489	25.1844	-0.00355326	102.15	0.132412	nan	7.40105	1
																						378	31.8306	26.3097	-0.00436091	125.529	0.209249	nan	3.73082	1				229	52.0977	32.4298	-0.00399175	114.843	0.244855	nan	5.08781	1
																						378	69.6146	20.2431	-0.00467838	134.719	0.132179	nan	6.89959	1				229	56.7558	11.1772	-0.00411089	118.292	0.226274	nan	7.00219	1
																						378	29.026	48.8331	-0.00442978	127.522	0.064957	nan	15.6174	1				229	26.4069	14.1537	-0.00335277	96.3468	0.129848	nan	9.33845	1
																						380	53.0574	6.3582	-0.00485805	139.919	0.0922169	nan	5.04451	1				229	88.9854	29.6701	-0.00404826	116.479	0.231269	nan	5.59265	1
																						380	6.62544	10.4135	-0.00474904	136.764	0.0783119	nan	6.40868	1				229	104.813	34.025	-0.00219168	62.737	0.194551	nan	7.05325	1
																						380	92.004	31.5676	-0.00407785	117.335	0.0934325	nan	10.0081	1				229	55.219	39.3053	-0.00384246	110.522	0.196108	nan	7.55089	1
																						380	61.6532	38.9928	-0.00460484	132.59	0.129055	nan	7.79608	1				230	117.766	48.873	-0.00344911	99.1354	0.143407	nan	7.04672	1
																						380	34.977	24.305	-0.00337938	97.117	0.305142	nan	3.73082	1				230	63.741	10.6893	-0.00375335	107.942	0.167582	nan	7.00219	1
																						381	125.469	23.9262	-0.00514278	148.162	0.0843748	nan	12.303	1				230	17.1527	12.9021	-0.00362614	104.26	0.0675219	nan	3.69005	1
																						381	53.8742	38.4768	-0.00521982	150.391	0.0991939	nan	7.79608	1				230	133.998	22.8372	-0.00319008	91.6373	0.133087	nan	8.97789	1
																						382	33.9599	13.6153	-0.00501832	144.559	0.075847	nan	7.87265	1				230	56.1379	29.3374	-0.00368938	106.09	0.311157	nan	5.08781	1
																						382	86.1631	23.4407	-0.00436307	125.592	0.125303	nan	8.05731	1				230	63.3793	18.6461	-0.00339255	97.4982	0.240762	nan	6.26487	1
																						382	120.354	35.1155	-0.00402897	115.92	0.0920743	nan	9.30092	1				231	43.8197	22.3744	-0.00383755	110.379	0.0558276	nan	9.58527	1
																						383	73.7634	48.6101	-0.00520466	149.953	0.118173	nan	6.93813	1				231	95.328	37.0771	-0.00423696	121.941	0.0867368	nan	8.00906	1
																						383	13.562	51.0171	-0.00479064	137.968	0.180294	nan	4.59294	1				231	14.0083	39.7745	-0.00408695	117.599	0.0545246	nan	6.61098	1
																						383	6.13852	16.8037	-0.00534191	153.926	0.196923	nan	6.40868	1				231	62.925	32.6322	-0.00346442	99.5786	0.29591	nan	5.59028	1
																						384	119.922	44.9443	-0.00584655	168.533	0.0536357	nan	3.59465	1				231	136.495	31.4609	-0.00312209	89.6692	0.104486	nan	8.97789	1
																						384	20.2283	26.3961	-0.00233388	66.8533	0.236401	nan	3.93847	1				231	28.5062	45.5916	-0.00365715	105.157	0.0697578	nan	11.1236	1
																						385	136.764	32.3673	-0.00404641	116.425	0.178133	nan	4.75956	1				231	83.0809	49.6757	-0.00395474	113.772	0.0858196	nan	8.31011	1
																						385	57.9957	7.38795	-0.016	462.441	0.0123304	nan	5.04451	1				232	85.9837	20.6814	-0.00364213	104.723	0.211305	nan	9.47668	1
																						385	99.4804	7.78631	-0.00369447	106.238	0.132652	nan	4.00157	1				232	102.638	19.748	-0.00378028	108.722	0.115648	nan	6.17698	1
																						385	71.5065	42.0493	-0.00537204	154.798	0.106383	nan	6.29203	1				232	111.55	36.1132	-0.00374097	107.584	0.106825	nan	7.05325	1
																						385	24.875	46.9876	-0.00391723	112.686	0.131922	nan	6.85845	1				233	95.5171	29.0703	-0.0036191	104.056	0.119289	nan	6.55921	1
																						386	68.6492	22.7786	-0.00408626	117.579	0.118257	nan	10.1888	1				233	35.3984	32.6438	-0.00675323	194.778	0.031528	nan	3.61246	1
																						386	31.509	48.7278	-0.00399137	114.832	0.126137	nan	6.85845	1				233	89.5332	7.57215	-0.00422243	121.52	0.10535	nan	13.5812	1
																						387	102.499	42.9411	-0.0051229	147.586	0.0561469	nan	14.2687	1				233	104.154	12.3835	-0.00392461	112.9	0.248759	nan	6.27294	1
																						387	28.4109	19.1999	-0.00462034	133.039	0.0615177	nan	7.87265	1				233	72.7176	20.6721	-0.00322464	92.6378	0.246168	nan	6.20758	1
																						387	111.606	31.9565	-0.00498199	143.507	0.118597	nan	8.68995	1				233	105.455	52.5337	-0.00354778	101.991	0.0963149	nan	10.4813	1
																						387	140.403	29.3006	-0.00346861	99.6999	0.286546	nan	4.75956	1				234	79.6381	40.1728	-0.00492233	141.78	0.148369	nan	5.66842	1
																						388	76.867	38.7546	-0.00396896	114.183	0.131854	nan	6.29203	1				234	110.351	11.4112	-0.00389049	111.912	0.205337	nan	5.18251	1
																						388	18.1431	51.3479	-0.00482076	138.84	0.0796003	nan	4.59294	1				234	62.8017	41.6797	-0.00560749	161.613	0.181309	nan	3.96656	1
																						388	100.644	11.6149	-0.0023661	67.786	0.371285	nan	4.00157	1				234	90.9996	52.1961	-0.00394807	113.579	0.107574	nan	8.31011	1
																						389	117.035	5.85523	-0.00423208	121.8	0.160658	nan	11.0983	1				235	28.4203	11.6264	-0.00580422	167.308	0.107277	nan	5.00406	1
																						389	16.8186	24.4249	-0.00409531	117.841	0.0592813	nan	3.93847	1				235	20.7915	12.2889	-0.00363039	104.383	0.174885	nan	3.69005	1
																						389	31.9784	37.2016	-0.00449743	129.481	0.162223	nan	4.06668	1				235	66.6801	25.3935	-0.0084845	244.893	0.117232	nan	7.51155	1
																						389	122.155	47.7613	-0.00443231	127.596	0.204865	nan	3.59465	1				235	104.994	27.5594	-0.00322424	92.6262	0.247108	nan	5.52371	1
																						390	141.115	10.5224	-0.00447634	128.87	0.121894	nan	8.40421	1				236	130.617	38.91	-0.00365185	105.004	0.271738	nan	7.02635	1
																						390	131.705	45.993	-0.00363613	104.549	0.304184	nan	9.71215	1				236	15.8233	20.6074	-0.00689767	198.96	0.1167	nan	5.58938	1
																						391	113.729	23.5299	-0.00556611	160.415	0.186962	nan	7.2189	1				236	74.3785	27.1225	-0.00359552	103.374	0.362495	nan	6.66086	1
																						391	61.1076	51.4993	-0.00508706	146.549	0.158774	nan	8.20923	1				237	136.022	25.1643	-0.00314031	90.1967	0.110835	nan	8.37722	1
																						391	133.696	6.57394	-0.00409929	117.956	0.148681	nan	8.40421	1				237	42.6767	17.4437	-0.00377351	108.526	0.130432	nan	8.33776	1
																						391	28.5844	27.4829	-0.0045054	129.712	0.0789615	nan	8.28476	1				237	30.1317	17.744	-0.00382378	109.981	0.340643	nan	6.35246	1
																						392	69.6905	10.5566	-0.00484379	139.507	0.131924	nan	7.05771	1				237	38.3343	34.7487	-0.00300837	86.3774	0.261984	nan	3.61246	1
																						392	33.5224	40.9637	-0.00342478	98.4311	0.300393	nan	4.06668	1				237	84.0289	43.7578	-0.00357635	102.819	0.297483	nan	4.72212	1
																						392	65.5267	41.8797	-0.00525527	151.418	0.068619	nan	8.87818	1				237	26.5241	50.2503	-0.00400162	115.129	0.193336	nan	5.94954	1
																						393	132.493	27.4955	-0.00343209	98.6428	0.152269	nan	13.0853	1				238	116.41	5.38343	-0.00284874	81.7567	0.333716	nan	5.68837	1
																						393	72.565	33.3272	-0.00412184	118.609	0.118785	nan	6.92561	1				238	142.74	37.1947	-0.00661253	190.706	0.105603	nan	12.0669	1
																						393	88.7629	38.3628	-0.0046955	135.214	0.23974	nan	4.43964	1				238	113.971	44.8939	-0.00417414	120.123	0.0759479	nan	11.4402	1
																						393	68.0206	17.4139	-0.00458888	132.128	0.132467	nan	7.05771	1				238	51.0387	25.8309	-0.00367394	105.644	0.16043	nan	10.3398	1
																						394	8.61351	6.54922	-0.00440433	126.786	0.163001	nan	10.4817	1				238	86.0788	35.5083	-0.00353571	101.642	0.186313	nan	6.00226	1
																						394	58.0532	27.0221	-0.00527123	151.88	0.0618918	nan	13.0675	1				238	101.695	42.7502	-0.00383367	110.267	0.33387	nan	5.74631	1
																						394	116.694	16.9482	-0.00412928	118.824	0.348984	nan	7.2189	1				238	110.787	6.24709	-0.00307591	88.3325	0.221416	nan	5.18251	1
																						394	100.952	37.9301	-0.00368731	106.03	0.082729	nan	12.084	1				238	81.877	51.5128	-0.00327786	94.1782	0.276327	nan	3.45994	1
																						394	113.115	50.347	-0.00405962	116.808	0.0763166	nan	9.40223	1				239	57.2887	44.6677	-0.00421593	121.332	0.0831026	nan	6.27066	1
																						395	41.8865	12.3561	-0.00444481	127.958	0.108726	nan	11.6785	1				239	124.985	34.7084	-0.00482946	139.092	0.17627	nan	6.60099	1
																						395	122.052	35.3837	-0.00980221	283.036	0.0355558	nan	13.0853	1				239	45.8969	37.2311	-0.00383986	110.446	0.153201	nan	3.83194	1
																						395	84.3294	38.1294	-0.00457576	131.748	0.218002	nan	4.43964	1				239	99.9215	29.7464	-0.00417509	120.15	0.181883	nan	5.52371	1
																						395	9.63409	39.3088	-0.00412804	118.788	0.118991	nan	8.36241	1				239	103.732	37.3771	-0.0036559	105.121	0.218206	nan	5.74631	1
																						395	12.8506	47.0279	-0.00402308	115.75	0.233672	nan	6.72507	1				239	49.9283	13.3287	-0.00325131	93.4098	0.115255	nan	8.33776	1
																						395	72.4523	47.4347	-0.00301016	86.4292	0.310356	nan	5.88351	1				239	39.0012	51.5469	-0.00198541	56.7662	0.374255	nan	3.43642	1
																						396	122.226	6.63118	-0.00635012	183.11	0.0598532	nan	11.4699	1				240	106.407	21.5338	-0.00326136	93.7007	0.318848	nan	5.27025	1
																						396	27.3485	37.6298	-0.00497096	143.188	0.0489283	nan	7.01653	1				240	122.226	28.7118	-0.00398902	114.764	0.296628	nan	6.60099	1
																						396	126.869	49.3626	-0.00428068	123.207	0.103624	nan	13.7894	1				240	20.5902	49.8194	-0.00382044	109.884	0.332966	nan	5.12382	1
																						396	7.94706	51.6303	-0.00412217	118.618	0.205838	nan	6.72507	1				240	128.939	8.77003	-0.00224225	64.2009	0.320068	nan	4.30951	1
																						396	69.2692	52.3828	-0.00403758	116.17	0.236946	nan	5.88351	1				240	33.3836	12.2637	-0.00383141	110.202	0.183824	nan	5.00406	1
																						396	85.391	6.59518	-0.00180752	51.6168	0.352667	nan	16.1926	1				240	11.4542	24.0934	-0.00231436	66.2881	0.302443	nan	5.58938	1
																						397	19.4396	20.67	-0.00475683	136.99	0.138762	nan	5.95994	1				241	6.58552	44.7224	-0.00376696	108.336	0.218481	nan	6.52962	1
																						397	100.168	23.3504	-0.0042615	122.651	0.0830054	nan	14.1039	1				241	73.8109	5.24753	-0.00347522	99.8913	0.10475	nan	9.00871	1
																						398	34.8614	39.2182	-0.00489598	141.018	0.0745513	nan	7.67897	1				241	140.026	17.8062	-0.00274073	78.6302	0.144483	nan	8.37722	1
																						399	88.8654	31.7866	-0.00513882	148.047	0.0571565	nan	7.79787	1				241	88.6806	40.9173	-0.00393955	113.332	0.122442	nan	5.45043	1
																						399	95.3136	48.618	-0.00445904	128.37	0.141284	nan	3.22766	1				241	82.0797	48.0588	-0.00263416	75.5454	0.316789	nan	3.45994	1
																						399	53.2953	14.8515	-0.00437793	126.022	0.101566	nan	11.6785	1				241	44.8053	53.1121	-0.00359366	103.32	0.134196	nan	6.01141	1
																						399	5.96679	16.6912	-0.00342904	98.5546	0.233633	nan	5.87083	1				241	20.8734	32.4997	-0.00407963	117.387	0.203981	nan	6.71085	1
																						401	40.5879	17.6082	-0.00398029	114.511	0.115404	nan	13.003	1				241	32.9975	34.4169	-0.00274759	78.8289	0.301421	nan	5.34708	1
																						402	11.6712	15.3035	-0.00172109	49.1149	0.341489	nan	5.87083	1				241	16.7178	46.4642	-0.00347827	99.9794	0.349928	nan	4.4131	1
																						403	53.4866	40.6087	-0.00466444	134.315	0.322489	nan	6.69986	1				242	68.0909	12.2073	-0.0039746	114.346	0.127014	nan	9.00871	1
																						403	92.1074	48.9902	-0.0047328	136.294	0.150477	nan	3.22766	1				242	20.2877	4.67974	-0.00694703	200.389	0.0804389	nan	15.1334	1
																						404	6.87606	51.3782	-0.0048141	138.647	0.206816	nan	7.87087	1				242	73.7699	31.9229	-0.00322114	92.5366	0.0944638	nan	4.9409	1
																						404	102.343	7.53818	-0.00349728	100.53	0.115048	nan	9.85534	1				242	36.9242	48.8092	-0.00318706	91.5499	0.364447	nan	3.43642	1
																						404	48.4675	45.2406	-0.00505417	145.596	0.159787	nan	6.82976	1				243	77.3477	15.0576	-0.00356199	102.403	0.0852996	nan	9.68573	1
																						405	115.822	4.64944	-0.00522695	150.598	0.109205	nan	13.7857	1				243	37.2946	43.0653	-0.0046243	133.153	0.18428	nan	5.75589	1
																						405	141.134	7.96306	-0.00472677	136.119	0.229785	nan	4.67	1				243	134.186	53.4866	-0.00345037	99.172	0.0903405	nan	10.3689	1
																						405	5.39952	7.84584	-0.00477004	137.372	0.115899	nan	9.74426	1				243	67.2122	50.3321	-0.00568731	163.924	0.245278	nan	10.0931	1
																						405	77.2333	23.0053	-0.00499592	143.91	0.0757778	nan	11.8457	1				244	140.267	28.598	-0.00355001	102.056	0.174244	nan	4.68394	1
																						405	101.584	17.3643	-0.00367315	105.621	0.123514	nan	9.85534	1				244	10.8758	49.6448	-0.00376538	108.29	0.372207	nan	5.13072	1
																						406	39.9043	40.6961	-0.00391228	112.542	0.0892098	nan	5.95683	1				244	62.2019	19.226	-0.00349534	100.474	0.0825389	nan	9.162	1
																						406	54.7443	15.1476	-0.00450872	129.808	0.207982	nan	5.50904	1				244	6.90728	32.1969	-0.00354203	101.825	0.149667	nan	5.74922	1
																						406	111.872	39.842	-0.00385014	110.744	0.137674	nan	20.0222	1				244	140.685	44.889	-0.00372563	107.14	0.208071	nan	4.68881	1
																						407	128.145	13.54	-0.00531751	153.219	0.0575069	nan	9.62654	1				244	24.9243	27.1495	-0.00366641	105.425	0.303681	nan	5.10176	1
																						407	39.6391	9.25734	-0.00365974	105.232	0.0789772	nan	13.539	1				245	105.753	27.8744	-0.00375304	107.933	0.26521	nan	6.37428	1
																						407	7.43384	43.5271	-0.00468263	134.842	0.238427	nan	7.87087	1				245	99.4799	10.1714	-0.00330774	95.0433	0.0967062	nan	4.40539	1
																						408	136.547	8.84148	-0.00449141	129.307	0.268825	nan	4.67	1				245	81.9902	25.0039	-0.00386221	111.093	0.169386	nan	6.06683	1
																						409	83.8042	6.3749	-0.00405572	116.695	0.124279	nan	9.66957	1				245	46.6663	33.7944	-0.00369415	106.229	0.286135	nan	3.66583	1
																						409	137.416	21.9969	-0.00861736	248.739	0.0503918	nan	9.9499	1				245	42.1291	38.8751	-0.00386789	111.258	0.322679	nan	6.35459	1
																						409	131.082	45.4851	-0.00511031	147.222	0.088175	nan	9.33358	1				246	45.6155	20.336	-0.00321909	92.4771	0.244901	nan	8.12668	1
																						410	18.9243	9.573	-0.00585624	168.814	0.129679	nan	13.6346	1				246	21.2717	23.5877	-0.00288588	82.8318	0.31072	nan	5.10176	1
																						410	50.0086	17.9624	-0.00344734	99.0843	0.332043	nan	5.50904	1				246	120.201	22.7406	-0.00376616	108.313	0.127426	nan	5.51172	1
																						410	20.8319	27.5418	-0.0051127	147.291	0.0678102	nan	18.0698	1				246	110.641	23.5113	-0.00322308	92.5925	0.252869	nan	5.98224	1
																						410	35.9068	45.1124	-0.00483768	139.33	0.0894979	nan	5.95683	1				246	78.2049	29.745	-0.00334066	95.9963	0.286293	nan	4.9409	1
																						411	101.369	16.9905	0.00445757	-128.327	0.0971681	nan	13.5528	1				246	113.073	34.2365	-0.00261945	75.1195	0.247455	nan	9.69859	1
																						411	58.5389	29.6612	-0.00438844	126.326	0.0904993	nan	9.48978	1				246	17.7942	42.1843	-0.00351056	100.914	0.116648	nan	3.74524	1
																						411	80.6833	38.7584	-0.0044371	127.734	0.0635385	nan	12.0011	1				246	136.263	43.328	-0.00301147	86.4673	0.308067	nan	4.68881	1
																						411	140.496	12.5358	-0.00390997	112.476	0.251054	nan	5.40768	1				247	122.309	45.1288	-0.00460123	132.485	0.16353	nan	5.81003	1
																						412	44.8547	28.7899	-0.00399486	114.933	0.214193	nan	3.44474	1				247	115.955	11.2541	-0.00346352	99.5526	0.0886472	nan	8.03451	1
																						413	125.324	52.8311	-0.0129148	373.135	0.031227	nan	9.33358	1				247	142.252	37.227	-0.00306008	87.8744	0.34961	nan	4.80083	1
																						414	140.614	37.1765	-0.00423141	121.78	0.0685282	nan	12.6449	1				247	15.9473	48.8679	-0.00369432	106.233	0.264979	nan	5.13072	1
																						414	108.984	5.77939	-0.00485588	139.857	0.111748	nan	6.09661	1				248	47.1566	53.4334	-0.00409517	117.837	0.175427	nan	11.8729	1
																						414	39.1647	31.0415	-0.0049277	141.936	0.149134	nan	5.35335	1				248	62.16	41.5945	-0.00469778	135.28	0.102849	nan	9.85457	1
																						415	87.0703	28.5981	-0.00453311	130.514	0.0904914	nan	6.20637	1				248	40.526	6.35683	-0.00312872	89.8611	0.227084	nan	9.82202	1
																						415	112.785	44.7445	-0.00456821	131.53	0.112277	nan	9.15327	1				248	11.811	18.3749	-0.00366802	105.472	0.147421	nan	9.85991	1
																						415	135.799	50.9344	-0.00684856	197.538	0.0427849	nan	10.6451	1				248	34.2701	48.9832	-0.00209426	59.917	0.365951	nan	4.67874	1
																						415	83.8414	51.0252	-0.00470475	135.482	0.170809	nan	5.07937	1				248	22.4138	50.3418	-0.00358154	102.969	0.226638	nan	6.37945	1
																						416	19.8315	37.2864	-0.00491188	141.478	0.189987	nan	8.13142	1				249	87.7978	40.3073	-0.00481435	138.654	0.0672103	nan	9.14226	1
																						417	100.156	29.7318	-0.00780078	225.102	0.0673669	nan	8.5833	1				249	13.0873	8.59797	-0.00361807	104.026	0.222962	nan	9.85991	1
																						417	44.3905	32.2032	-0.00389353	112	0.206167	nan	3.44474	1				249	128.405	15.8901	-0.00358739	103.138	0.0832521	nan	8.43455	1
																						417	75.891	24.4011	-0.00404948	116.514	0.126959	nan	9.33088	1				249	144.488	16.1363	-0.00365785	105.178	0.0890899	nan	11.4485	1
																						417	60.0449	52.767	0.00243186	-69.6895	0.316323	nan	3.17931	1				249	69.5568	27.5266	-0.00275185	78.9521	0.261312	nan	4.19161	1
																						418	103.1	7.37301	-0.00474653	136.691	0.0755366	nan	6.09661	1				249	22.4446	33.7348	-0.00463817	133.555	0.242467	nan	6.55702	1
																						418	48.9908	8.72134	-0.00639288	184.348	0.20379	nan	7.02494	1				249	142.902	32.4704	-0.00314109	90.2192	0.282161	nan	4.68394	1
																						418	12.8538	6.86333	-0.00442849	127.485	0.10406	nan	3.24715	1				249	5.20919	37.6897	-0.00383812	110.396	0.121595	nan	5.74922	1
																						418	57.5588	11.6543	-0.00455307	131.091	0.202311	nan	4.59988	1				249	71.6253	44.3368	-0.00357767	102.857	0.26506	nan	5.90868	1
																						418	115.312	35.9469	-0.00407896	117.367	0.0992262	nan	8.84709	1				249	115.875	19.3243	-0.00331207	95.1687	0.349319	nan	5.51172	1
																						420	140.174	33.9564	-0.0051185	147.459	0.130407	nan	17.0461	1				249	36.8444	29.9295	-0.00263583	75.5938	0.2816	nan	4.81138	1
																						420	104.808	51.4809	-0.0146647	423.788	0.0123094	nan	9.81385	1				249	124.828	30.0936	-0.00316776	90.9913	0.33622	nan	7.31767	1
																						420	125.597	16.513	-0.00454398	130.828	0.0970578	nan	8.48587	1				250	51.4078	30.6965	-0.00403271	116.029	0.133316	nan	5.63573	1
																						420	60.7761	43.9353	-0.00522878	150.651	0.0924917	nan	8.86183	1				250	48.1078	12.6009	-0.00297714	85.4736	0.339064	nan	5.38284	1
																						420	56.9144	53.3217	-0.00453858	130.672	0.254113	nan	3.17931	1				250	98.9644	14.5465	-0.00398965	114.782	0.234836	nan	4.40539	1
																						420	92.5683	25.7186	-0.00439877	126.625	0.120312	nan	4.40245	1				250	7.53901	30.8168	-0.00402255	115.734	0.274876	nan	5.81007	1
																						420	86.5915	46.7547	-0.00459957	132.437	0.0914555	nan	5.07937	1				250	130.18	35.0838	-0.00427761	123.118	0.229337	nan	6.19867	1
																						421	112.342	27.6131	-0.00449108	129.297	0.100627	nan	8.84709	1				250	130.996	43.0544	-0.00351365	101.004	0.219078	nan	5.27441	1
																						421	27.6582	35.0812	-0.00403432	116.075	0.112943	nan	7.99809	1				250	139.076	26.225	-0.00361585	103.962	0.211142	nan	3.14306	1
																						421	81.5726	36.407	-0.00527338	151.942	0.0722565	nan	11.5007	1				251	31.5108	39.6882	-0.00941325	271.777	0.128869	nan	5.50254	1
																						421	97.2729	45.1936	-0.00486536	140.131	0.109518	nan	9.81385	1				251	77.1984	46.2997	-0.00522732	150.609	0.122494	nan	5.90868	1
																						421	26.4827	18.0271	-0.0025967	74.4611	0.184567	nan	3.93102	1				251	88.8505	9.48595	-0.00401502	115.517	0.19234	nan	5.7906	1
																						423	9.60664	6.85464	-0.00401303	115.459	0.147004	nan	3.24715	1				251	20.9998	44.121	-0.00356561	102.508	0.152198	nan	3.74524	1
																						423	108.727	41.8708	-0.00390547	112.345	0.224675	nan	4.33467	1				251	125.267	50.1293	-0.0040434	116.338	0.165799	nan	5.81003	1
																						423	79.6817	52.8409	-0.00474551	136.662	0.0823851	nan	9.20797	1				251	116.274	52.9487	-0.0037222	107.04	0.124082	nan	6.33667	1
																						424	88.4366	8.5501	-0.00532444	153.42	0.0824288	nan	12.5475	1				251	108.073	44.1641	-0.00307772	88.3849	0.270738	nan	3.71921	1
																						424	37.2651	17.0823	-0.00454616	130.891	0.141134	nan	4.69789	1				251	29.5997	48.7042	-0.0032304	92.8044	0.160691	nan	4.67874	1
																						424	48.347	31.2178	-0.00446719	128.605	0.122107	nan	7.22886	1				252	41.8003	42.8373	-0.00345508	99.3083	0.339113	nan	5.33636	1
																						425	76.1982	11.3182	-0.00879482	253.876	0.0365326	nan	6.855	1				252	49.893	17.6791	-0.00337028	96.8536	0.251297	nan	5.38284	1
																						425	109.963	16.8699	-0.00500618	144.207	0.115772	nan	6.53592	1				252	65.6355	26.0458	-0.00371686	106.886	0.178875	nan	4.19161	1
																						425	49.7116	50.383	-0.00508378	146.454	0.0860407	nan	7.77919	1				252	101.505	26.0935	-0.00315667	90.6702	0.265148	nan	4.96602	1
																						425	131.57	10.4849	-0.00492297	141.799	0.0923205	nan	3.26373	1				252	132.828	29.4793	-0.00365807	105.184	0.306349	nan	5.33719	1
																						425	91.1156	21.5627	-0.00335818	96.5032	0.182355	nan	4.40245	1				252	85.51	49.1587	-0.00419146	120.624	0.0888825	nan	8.78954	1
																						425	124.099	28.2867	-0.00506442	145.893	0.0990283	nan	8.55057	1				252	66.6635	5.21534	-0.00348445	100.158	0.177727	nan	7.80701	1
																						425	41.2025	30.1167	-0.00437355	125.895	0.128004	nan	7.22886	1				252	122.156	5.24911	-0.00339311	97.5143	0.298966	nan	5.68642	1
																						426	20.9579	30.7136	-0.00523777	150.911	0.0740949	nan	7.99809	1				252	126.29	40.0769	-0.00352936	101.458	0.297716	nan	5.56911	1
																						426	22.6776	17.0402	-0.00431291	124.14	0.123428	nan	3.93102	1				253	83.1805	10.6614	-0.00371994	106.975	0.212131	nan	5.7906	1
																						426	103.632	18.4909	-0.00491039	141.434	0.128994	nan	6.53592	1				253	28.4394	20.5477	-0.00367044	105.542	0.133659	nan	7.94912	1
																						426	119.845	20.2137	-0.00517926	149.217	0.141635	nan	6.26324	1				253	44.0606	20.5805	-0.00410958	118.254	0.248454	nan	6.51414	1
																						426	141.671	23.3031	-0.00450919	129.821	0.108276	nan	16.3201	1				253	121.599	10.9082	-0.00541912	156.161	0.124203	nan	5.68642	1
																						426	106.388	38.2209	-0.00400125	115.118	0.260391	nan	4.33467	1				253	136.087	25.2523	0.00405179	-116.581	0.267774	nan	3.14306	1
																						428	36.9456	12.3953	-0.0072011	207.743	0.0823261	nan	4.69789	1				253	31.1909	28.0055	-0.00404358	116.343	0.260624	nan	5.14448	1
																						428	6.63286	34.5295	-0.00432402	124.461	0.0933048	nan	14.8246	1				253	47.2197	26.9253	-0.00404186	116.293	0.240372	nan	5.63573	1
																						428	116.788	43.2026	-0.00528355	152.236	0.0756921	nan	8.1703	1				253	132.746	53.1501	-0.00303701	87.2065	0.308648	nan	6.85915	1
																						428	15.3834	50.0683	-0.00343723	98.7914	0.153281	nan	3.41148	1				254	132.653	4.80128	-0.00354996	102.055	0.280178	nan	10.5068	1
																						429	85.2477	40.5572	-0.0047752	137.521	0.0788684	nan	5.95804	1				254	23.0254	27.2035	-0.00335062	96.2845	0.22136	nan	5.08584	1
																						429	34.6706	6.10716	-0.00455612	131.18	0.175994	nan	6.26088	1				254	39.2857	25.7835	-0.00311555	89.4798	0.265369	nan	3.55131	1
																						430	71.0417	6.80138	-0.00999674	288.667	0.029867	nan	6.855	1				255	13.7881	37.218	-0.00269062	77.1797	0.316188	nan	4.96642	1
																						430	44.8128	43.953	-0.00456979	131.575	0.0786284	nan	8.08355	1				255	66.3542	47.3484	-0.0041736	120.107	0.0664997	nan	10.8949	1
																						430	116.109	25.2408	-0.00557931	160.797	0.214594	nan	6.26324	1				255	16.6541	50.3354	-0.00303165	87.0512	0.141096	nan	7.58311	1
																						430	141.424	42.2649	-0.0037517	107.894	0.115995	nan	10.3224	1				255	94.1218	26.6705	-0.00332613	95.5755	0.274975	nan	5.48106	1
																						431	65.5901	32.2641	-0.00473671	136.407	0.103855	nan	9.68577	1				255	8.8783	36.4704	-0.00258446	74.1068	0.341008	nan	4.96642	1
																						431	80.0842	12.8278	-0.00294189	84.4531	0.373139	nan	5.50242	1				255	46.8274	45.1465	-0.00350921	100.875	0.272707	nan	5.53211	1
																						432	137.234	29.1762	-0.00511715	147.42	0.0985906	nan	6.57478	1				255	117.694	46.7731	-0.00441436	127.076	0.168014	nan	6.33667	1
																						433	139.656	12.8081	-0.0043101	124.058	0.0726175	nan	11.6502	1				256	75.4117	5.89175	-0.00321418	92.335	0.0715793	nan	8.02353	1
																						433	44.1198	27.5336	-0.00588025	169.509	0.187742	nan	6.07135	1				256	12.5105	16.3848	-0.00463662	133.51	0.160222	nan	5.99935	1
																						433	134.123	34.9683	-0.00394737	113.558	0.235859	nan	6.57478	1				256	79.0456	39.1593	-0.00386017	111.034	0.133408	nan	6.89907	1
																						433	91.1312	39.6178	-0.00497677	143.356	0.107309	nan	5.15666	1				256	8.28439	5.81606	-0.00382979	110.155	0.168827	nan	11.3824	1
																						433	82.7397	52.5788	-0.00423586	121.909	0.178047	nan	12.2804	1				256	58.7092	26.5993	-0.00456573	131.458	0.149354	nan	6.94836	1
																						434	31.1917	11.3125	-0.00528751	152.351	0.0861919	nan	6.26088	1				256	88.6413	26.748	-0.00339354	97.5269	0.277886	nan	5.48106	1
																						434	143.829	53.0189	-0.00503832	145.138	0.179114	nan	11.0195	1				256	106.948	47.7093	-0.00689676	198.933	0.180378	nan	3.71921	1
																						435	16.8207	47.7111	-0.00433979	124.918	0.174393	nan	3.95085	1				257	130.718	15.6153	-0.00333921	95.9541	0.180295	nan	5.01739	1
																						436	94.3278	22.988	-0.00375283	107.927	0.141035	nan	12.8704	1				257	134.99	37.6671	-0.0037085	106.644	0.146729	nan	4.88405	1
																						437	122.636	12.0936	-0.00467956	134.753	0.0759946	nan	10.4031	1				257	130.538	46.0986	-0.00414279	119.215	0.209118	nan	5.16708	1
																						437	24.3635	23.1268	-0.00403787	116.178	0.110937	nan	10.1577	1				257	24.9786	47.5703	-0.00340552	97.8735	0.11718	nan	8.7717	1
																						437	120.211	35.6221	-0.00481358	138.632	0.0953887	nan	11.5495	1				257	47.8724	35.1746	-0.00356965	102.625	0.0802505	nan	8.275	1
																						437	61.6562	40.1654	-0.00403935	116.221	0.100938	nan	14.1595	1				258	27.0527	5.705	-0.00309463	88.8744	0.105289	nan	14.3914	1
																						438	30.7651	31.0134	-0.00415126	119.46	0.106836	nan	10.1577	1				258	107.285	12.7926	-0.00336053	96.5712	0.12729	nan	8.56029	1
																						438	85.4694	32.3248	-0.00478476	137.798	0.0724274	nan	9.23274	1				258	130.478	28.7943	-0.00392998	113.055	0.258726	nan	5.0288	1
																						438	95.9046	37.6667	-0.00500906	144.291	0.0666126	nan	5.15666	1				258	52.2103	19.943	-0.00316964	91.0457	0.270616	nan	3.45544	1
																						439	65.3686	4.75914	-0.00610313	175.96	0.0830881	nan	21.7096	1				258	35.7391	25.6014	-0.00270679	77.6478	0.207401	nan	3.55131	1
																						441	133.039	11.9933	-0.00390197	112.244	0.141299	nan	8.31273	1				258	138.195	48.9837	-0.00314241	90.2573	0.273832	nan	6.85915	1
																						441	12.4229	27.9018	-0.00446756	128.616	0.13569	nan	12.8599	1				259	18.4484	17.241	-0.00447279	128.767	0.331619	nan	5.99935	1
																						441	131.174	39.2559	-0.00521697	150.309	0.0806077	nan	7.70706	1				259	21.7273	22.2862	-0.00443419	127.65	0.246611	nan	5.08584	1
																						441	89.9189	45.6187	-0.00440412	126.78	0.102496	nan	6.35493	1				259	135.128	22.0976	-0.00401735	115.584	0.155059	nan	6.37266	1
																						442	49.1751	33.4785	-0.00434827	125.163	0.0786676	nan	14.1595	1				259	72.6859	36.4851	-0.0034428	98.9527	0.261709	nan	6.89907	1
																						442	136.544	51.8681	-0.00456841	131.535	0.122283	nan	7.36172	1				259	83.2755	23.8469	-0.00402223	115.725	0.194265	nan	5.79386	1
																						443	112.244	39.5091	-0.00467304	134.564	0.0896336	nan	7.25704	1				260	11.2645	23.9046	-0.00381526	109.734	0.111021	nan	7.2825	1
																						443	125.696	15.89	-0.00534909	154.134	0.0991193	nan	8.31273	1				260	51.4184	26.1914	-0.00441011	126.953	0.131777	nan	6.29838	1
																						443	33.2396	16.1049	-0.00421174	121.211	0.117394	nan	10.5091	1				260	122.508	40.8937	-0.00339763	97.6453	0.132845	nan	6.91529	1
																						443	82.3394	18.8909	-0.00511621	147.392	0.0451251	nan	11.4117	1				260	36.3934	52.827	-0.00299677	86.0417	0.168298	nan	8.86845	1
																						443	131.055	46.962	-0.00481942	138.801	0.166352	nan	7.36172	1				260	130.163	10.6286	-0.0031064	89.2151	0.229337	nan	5.01739	1
																						443	112.404	48.4573	-0.00446099	128.426	0.167713	nan	8.94965	1				260	129.422	41.0535	-0.00290338	83.3384	0.296686	nan	5.16708	1
																						444	121.477	6.46457	-0.00497226	143.225	0.0780013	nan	10.3265	1				261	112.013	5.65682	-0.00368783	106.046	0.292039	nan	7.38883	1
																						444	124.734	26.5962	-0.0047186	135.883	0.0972794	nan	9.4567	1				261	30.0265	25.9578	-0.00382808	110.105	0.162742	nan	3.12603	1
																						444	63.6695	42.7659	-0.00498536	143.605	0.0628149	nan	17.2146	1				261	87.651	39.6727	-0.00359737	103.427	0.240524	nan	5.90802	1
																						445	105.256	28.2873	-0.00415716	119.631	0.232364	nan	5.96412	1				261	135.93	42.4599	-0.00353151	101.521	0.185742	nan	4.88405	1
																						446	86.5968	51.0362	-0.00492388	141.825	0.0957274	nan	6.35493	1				261	8.96719	46.2314	-0.0041957	120.747	0.192234	nan	5.35465	1
																						446	139.701	17.8719	-0.00497812	143.395	0.0856995	nan	7.45147	1				261	139.516	6.81614	-0.00318818	91.5823	0.169385	nan	10.1	1
																						447	141.061	25.1982	-0.0050797	146.336	0.118795	nan	6.89301	1				261	88.0267	15.4559	-0.00391477	112.615	0.225598	nan	8.37417	1
																						447	103.33	36.6352	-0.00403539	116.106	0.10218	nan	8.56713	1				262	74.5659	13.1451	-0.0162603	469.976	0.0561086	nan	7.81115	1
																						447	121.859	52.8971	-0.0044655	128.557	0.083905	nan	10.4455	1				262	115.42	22.2631	-0.0035078	100.834	0.111883	nan	9.97327	1
																						448	47.0584	18.9554	-0.0051947	149.664	0.0867857	nan	11.311	1				262	65.7142	27.5494	-0.0036678	105.466	0.0943665	nan	8.37691	1
																						448	109.788	24.4106	-0.00544159	156.811	0.10465	nan	5.96412	1				263	87.7441	7.08654	-0.00392894	113.025	0.299962	nan	8.37417	1
																						448	40.2469	8.27301	-0.00410878	118.231	0.113211	nan	10.5091	1				263	9.58036	16.8195	-0.00321299	92.3004	0.231699	nan	7.2825	1
																						448	103.055	12.5273	-0.00396329	114.019	0.104815	nan	13.6579	1				263	113.574	35.0761	-0.00865598	249.857	0.0311882	nan	6.50083	1
																						448	134.77	28.0148	-0.00502404	144.724	0.118527	nan	6.89301	1				263	69.1723	48.7402	-0.00337938	97.117	0.300778	nan	8.82268	1
																						448	22.7801	29.8066	-0.00515975	148.653	0.0796522	nan	16.4468	1				263	98.7724	28.8706	-0.003251	93.4007	0.149597	nan	8.58861	1
																						448	79.6905	29.9909	-0.0049115	141.467	0.0677582	nan	11.4117	1				263	27.6611	51.2794	-0.00381376	109.691	0.0736229	nan	8.86845	1
																						448	122.459	35.7752	-0.00443815	127.765	0.132748	nan	3.73931	1				264	105.533	18.5194	-0.00392545	112.924	0.165244	nan	7.07275	1
																						449	95.0342	23.666	-0.00513067	147.811	0.0648513	nan	9.58729	1				264	53.1196	12.5049	-0.00437415	125.912	0.228009	nan	6.53458	1
																						449	95.0476	33.2532	-0.00431991	124.342	0.120158	nan	8.94596	1				264	102.206	12.2782	-0.00400207	115.142	0.367722	nan	5.78757	1
																						449	114.39	37.2378	-0.00425756	122.537	0.136277	nan	4.46565	1				264	37.44	14.8167	-0.0029245	83.9497	0.111657	nan	11.1742	1
																						449	9.98747	46.8784	-0.00377147	108.467	0.135437	nan	10.4353	1				264	33.0276	25.0829	0.0042826	-123.262	0.114619	nan	3.12603	1
																						449	24.3687	4.37924	-0.00375278	107.925	0.156223	nan	8.86558	1				264	87.041	28.2503	-0.00330868	95.0704	0.251864	nan	3.77784	1
																						450	55.3233	11.2333	-0.00550495	158.645	0.0771898	nan	10.578	1				264	103.602	38.4079	-0.00385014	110.744	0.0905829	nan	6.53863	1
																						450	58.7956	33.4136	-0.00481552	138.688	0.0547955	nan	6.9675	1				264	98.9796	48.6894	-0.00426894	122.867	0.0985588	nan	7.85086	1
																						452	40.0081	32.8261	-0.00464928	133.876	0.0738483	nan	8.00841	1				265	107.325	28.0892	-0.00507546	146.213	0.0716718	nan	8.58861	1
																						452	20.3921	46.0791	-0.00463653	133.507	0.0873998	nan	6.29276	1				265	74.4738	33.787	-0.00600828	173.215	0.101493	nan	4.11973	1
																						453	140.321	12.2877	-0.00395714	113.841	0.0948158	nan	4.85037	1				265	4.45521	43.348	-0.00469513	135.204	0.217714	nan	5.35465	1
																						453	125.167	38.771	-0.00382911	110.135	0.11763	nan	4.03797	1				265	104.764	7.08682	-0.00418197	120.349	0.337958	nan	5.29035	1
																						453	126.313	47.039	-0.00389724	112.107	0.0899372	nan	8.34706	1				265	77.1623	22.416	-0.00407509	117.256	0.237807	nan	9.62763	1
																						454	32.7614	41.343	-0.00478	137.66	0.101195	nan	9.13284	1				265	137.352	48.6359	-0.00226565	64.8782	0.340916	nan	6.33754	1
																						455	84.9702	48.315	-0.00431658	124.246	0.135925	nan	13.6058	1				266	97.3266	16.3835	-0.00365108	104.982	0.243325	nan	6.37664	1
																						455	46.5186	5.37063	-0.00462762	133.249	0.180518	nan	8.59354	1				266	60.3873	43.6718	-0.00399672	114.987	0.0993819	nan	7.69958	1
																						455	78.1058	27.0771	-0.00425984	122.603	0.122099	nan	16.1849	1				266	38.8208	48.9948	-0.00287573	82.538	0.276726	nan	4.39831	1
																						455	61.9213	27.1866	-0.0050505	145.49	0.0546913	nan	6.9675	1				267	124.599	18.0108	-0.00384061	110.468	0.0695759	nan	7.43607	1
																						455	32.0212	32.2402	-0.00483796	139.338	0.0680507	nan	8.00841	1				267	28.6385	35.4224	0.00233571	-66.9061	0.144243	nan	7.38641	1
																						455	111.087	35.933	-0.004444	127.934	0.0960379	nan	7.76815	1				267	109.484	9.47685	-0.00397792	114.443	0.246212	nan	5.29035	1
																						456	102.5	8.33216	-0.005161	148.689	0.104448	nan	8.73292	1				267	128.524	27.8361	-0.00372891	107.235	0.0662872	nan	3.89429	1
																						456	103.517	17.0057	-0.00529236	152.491	0.0896153	nan	8.40767	1				267	76.4545	43.7593	-0.00339997	97.7129	0.298405	nan	5.37759	1
																						456	16.8326	31.4229	-0.00530747	152.929	0.0983743	nan	11.1008	1				268	110.989	51.9994	-0.00400428	115.206	0.172829	nan	5.95003	1
																						456	24.5328	50.8177	-0.00402766	115.883	0.150659	nan	6.29276	1				268	84.2956	30.8455	-0.00354369	101.873	0.15088	nan	3.77784	1
																						456	97.9946	52.2498	-0.00348052	100.045	0.290355	nan	13.6058	1				268	120.065	34.7132	-0.00386193	111.085	0.219543	nan	6.50083	1
																						457	92.3783	35.2279	-0.00539216	155.38	0.140241	nan	6.42301	1				268	5.18034	48.994	-0.00351875	101.151	0.235814	nan	4.20698	1
																						457	102.355	28.4463	-0.00679271	195.921	0.0796583	nan	6.94672	1				269	63.0063	15.3129	-0.00339116	97.4579	0.170093	nan	4.17178	1
																						457	8.48777	38.7436	-0.00528859	152.382	0.166093	nan	11.1008	1				269	29.3813	42.7714	-0.00389941	112.17	0.133356	nan	7.14828	1
																						457	139.322	45.0751	-0.00192783	55.0995	0.328114	nan	11.3141	1				269	48.6349	50.5844	-0.0037855	108.873	0.159027	nan	5.36084	1
																						458	40.3059	11.3079	-0.00732604	211.359	0.0809142	nan	8.59354	1				270	57.575	7.95605	-0.00412001	118.556	0.0829007	nan	6.52641	1
																						458	142.973	16.3489	-0.00428459	123.32	0.100268	nan	4.85037	1				270	55.9803	31.716	-0.00379023	109.01	0.247861	nan	5.9679	1
																						458	69.2838	10.096	-0.00390757	112.406	0.140374	nan	18.6089	1				270	36.1882	11.9261	-0.00357005	102.636	0.197482	nan	5.43534	1
																						458	18.6316	45.9225	-0.00493608	142.178	0.139808	nan	7.66722	1				270	21.7607	30.9384	-0.00351608	101.074	0.19542	nan	4.64507	1
																						459	42.7593	22	-0.00412342	118.654	0.10611	nan	10.9699	1				270	34.6479	47.6046	-0.00362673	104.277	0.223741	nan	4.39831	1
																						459	107.858	24.2062	-0.00481351	138.63	0.299036	nan	6.84532	1				270	105.418	49.9102	-0.00408834	117.639	0.276844	nan	5.95003	1
																						460	55.5713	52.1598	-0.00510166	146.971	0.114493	nan	9.69155	1				270	143.886	51.2103	-0.00329773	94.7535	0.243155	nan	7.0229	1
																						460	113.219	28.463	-0.00570776	164.516	0.178645	nan	6.84532	1				271	53.5068	19.849	-0.00398148	114.546	0.169434	nan	6.79721	1
																						462	95.8561	40.6279	-0.00548901	158.184	0.0610297	nan	6.42301	1				271	60.1602	35.9755	-0.00398987	114.789	0.291733	nan	5.07491	1
																						462	122.788	50.7071	-0.00508957	146.621	0.210242	nan	10.951	1				271	114.296	46.3034	-0.00372543	107.134	0.202805	nan	4.63441	1
																						462	29.1473	34.3628	-0.00554678	159.856	0.0679989	nan	14.9024	1				272	40.7378	8.95214	-0.00283811	81.4491	0.341228	nan	5.1575	1
																						462	64.4221	48.2114	-0.00462485	133.169	0.101424	nan	8.14458	1				272	20.4959	10.2022	-0.0046607	134.207	0.15739	nan	10.0828	1
																						462	108.676	34.0597	-0.00467684	134.674	0.222805	nan	6.86128	1				272	60.134	18.3384	-0.00375899	108.105	0.222881	nan	4.17178	1
																						463	137.559	5.2477	-0.00438043	126.094	0.0918607	nan	12.3511	1				272	19.6794	35.0911	-0.00331838	95.3513	0.289105	nan	4.64507	1
																						463	119.17	15.3614	-0.00547618	157.812	0.218791	nan	7.35263	1				272	109.848	39.314	-0.00468932	135.035	0.160769	nan	8.28468	1
																						465	130.938	37.8798	-0.00555121	159.984	0.0879878	nan	10.3384	1				272	95.8634	51.4086	-0.00355285	102.138	0.234781	nan	5.56917	1
																						465	73.0621	37.8786	-0.00417766	120.224	0.177332	nan	5.01957	1				272	27.1715	52.5568	-0.00339142	97.4654	0.165785	nan	7.97278	1
																						465	43.4092	38.6846	-0.00475582	136.96	0.111199	nan	14.9024	1				273	98.2269	12.3249	-0.00830322	239.646	0.0577382	nan	8.84718	1
																						465	51.997	21.3726	-0.0051313	147.829	0.07399	nan	4.86703	1				273	115.31	26.8404	-0.00359337	103.311	0.122211	nan	9.1974	1
																						465	79.6909	24.5034	-0.00493746	142.218	0.0735022	nan	14.9278	1				273	4.9831	44.7916	-0.00346601	99.6247	0.128656	nan	4.20698	1
																						465	111.972	48.9876	-0.00460627	132.631	0.108375	nan	10.951	1				273	133.004	12.3213	-0.00358112	102.957	0.118299	nan	4.03026	1
																						466	101.815	34.104	-0.00497257	143.234	0.0830515	nan	6.86128	1				273	38.549	21.7247	-0.00353785	101.704	0.111123	nan	5.94186	1
																						466	60.5059	20.0957	-0.00340936	97.9849	0.329506	nan	3.49335	1				273	103.502	22.1558	-0.00357823	102.873	0.107328	nan	4.91329	1
																						466	141.26	37.3097	-0.00395205	113.694	0.127147	nan	3.39826	1				273	34.7008	30.5052	-0.0036525	105.023	0.0788445	nan	6.16947	1
																						467	68.1421	36.8839	-0.00402572	115.826	0.18108	nan	5.01957	1				273	56.0604	38.9665	-0.0035871	103.13	0.25706	nan	5.07491	1
																						467	59.8172	41.4936	-0.00424775	122.253	0.10932	nan	8.14458	1				273	19.4962	50.3992	-0.00287775	82.5964	0.246666	nan	7.97278	1
																						468	126.521	15.524	-0.0130865	378.104	0.0307146	nan	7.02505	1				273	61.4023	24.61	-0.0040354	116.107	0.18354	nan	6.07977	1
																						468	58.5171	22.9676	-0.00421635	121.344	0.289515	nan	3.49335	1				273	79.8043	44.385	-0.00416574	119.879	0.249293	nan	3.722	1
																						469	98.3457	22.6923	-0.00501454	144.449	0.087206	nan	6.71666	1				274	7.37742	10.4019	-0.00548213	157.985	0.166386	nan	8.22062	1
																						469	123.438	29.4965	-0.0032301	92.7959	0.137729	nan	11.2481	1				274	123.661	9.84946	-0.00359687	103.412	0.0893201	nan	9.17245	1
																						469	141.777	30.7057	-0.004559	131.263	0.14262	nan	6.62414	1				274	36.241	53.1844	-0.00363163	104.419	0.213841	nan	5.80276	1
																						470	13.8697	30.0033	-0.0039368	113.252	0.148615	nan	19.0649	1				274	51.2247	9.46179	-0.00371915	106.952	0.110428	nan	6.52641	1
																						471	119.975	45.4234	-0.00463217	133.381	0.0682768	nan	12.0635	1				274	113.392	13.0014	0.0030402	-87.2988	0.249394	nan	3.07883	1
																						472	92.7361	11.9915	-0.00495985	142.866	0.15649	nan	5.36541	1				274	126.655	20.298	-0.0037346	107.399	0.119647	nan	6.18625	1
																						472	64.3483	32.9357	-0.00544028	156.773	0.0423486	nan	5.4755	1				274	93.3675	4.93179	-0.00372921	107.243	0.243207	nan	8.84718	1
																						473	47.6411	47.7828	-0.00533779	153.806	0.0510849	nan	22.2968	1				274	124.531	34.4266	-0.00321917	92.4795	0.318713	nan	5.9055	1
																						473	61.986	8.73168	-0.00466378	134.296	0.0831381	nan	12.4286	1				275	118.519	44.3947	-0.00305459	87.7155	0.348411	nan	4.06028	1
																						473	36.2118	24.4591	-0.0041571	119.629	0.117195	nan	3.89904	1				276	77.4441	5.04401	-0.0037139	106.8	0.151163	nan	11.754	1
																						473	135.856	41.2463	-0.00490757	141.353	0.198099	nan	5.41647	1				276	18.2782	26.0856	-0.00382337	109.969	0.114983	nan	6.89753	1
																						474	140.939	9.70838	-0.00386542	111.186	0.122454	nan	8.77235	1				276	40.67	14.1092	-0.00346234	99.5184	0.0847524	nan	5.1575	1
																						474	76.5315	31.1932	-0.0032284	92.7464	0.14232	nan	6.71574	1				276	8.58088	18.534	-0.00361346	103.893	0.193517	nan	4.33385	1
																						474	131.656	50.5634	-0.00489971	141.125	0.233439	nan	5.49223	1				276	29.9486	20.943	-0.003388	97.3664	0.0800867	nan	8.63587	1
																						474	17.8023	11.3484	-0.00417877	120.256	0.144774	nan	7.3336	1				276	93.1759	22.127	-0.00380936	109.564	0.203395	nan	5.5302	1
																						476	94.1954	5.8418	-0.00497938	143.432	0.0879752	nan	6.32049	1				276	140.691	46.6191	-0.00344436	98.9978	0.289698	nan	8.24026	1
																						476	134.094	28.6056	-0.00434766	125.145	0.104291	nan	9.68166	1				276	70.8591	33.5466	-0.00354567	101.931	0.161937	nan	8.74225	1
																						476	92.051	44.8139	-0.00480032	138.248	0.230249	nan	20.6489	1				276	24.5302	40.057	-0.0032195	92.489	0.272339	nan	4.37932	1
																						476	21.129	50.4151	-0.00397663	114.405	0.104997	nan	11.0381	1				277	100.051	47.7372	-0.00419625	120.763	0.0415884	nan	5.56917	1
																						476	11.0311	8.53213	-0.00364199	104.719	0.145759	nan	6.76321	1				277	112.975	9.95087	-0.00396875	114.177	0.0904364	nan	3.07883	1
																						476	71.6586	50.9503	-0.0053277	153.514	0.0809868	nan	12.4487	1				277	67.4148	25.5114	-0.00403615	116.128	0.204057	nan	6.00308	1
																						477	132.758	5.35835	-0.00480912	138.503	0.177247	nan	9.26613	1				277	41.7295	26.7437	-0.0039257	112.931	0.111855	nan	5.94186	1
																						477	26.8839	14.0097	-0.00493816	142.239	0.0653283	nan	9.46347	1				277	80.0289	48.1003	-0.00381869	109.833	0.251639	nan	3.722	1
																						477	5.10957	33.3145	-0.00491577	141.59	0.0559018	nan	14.3119	1				277	15.2303	18.8007	-0.00358639	103.109	0.152329	nan	6.19267	1
																						478	102.03	8.65745	-0.00387327	111.413	0.108282	nan	8.32509	1				277	98.6485	22.923	-0.00370264	106.474	0.208125	nan	4.91329	1
																						478	142.068	37.291	-0.004221	121.479	0.134298	nan	4.00829	1				277	35.6858	36.5955	-0.00276161	79.2345	0.359685	nan	5.50117	1
																						479	74.1434	24.9164	-0.00433587	124.804	0.10261	nan	6.71574	1				278	130.754	15.6652	-0.00356066	102.364	0.218585	nan	4.03026	1
																						479	38.1506	37.6491	-0.00353819	101.714	0.162607	nan	10.417	1				278	83.2039	15.29	-0.00408451	117.528	0.153723	nan	4.27203	1
																						480	105.483	19.6435	-0.00343462	98.716	0.142438	nan	9.82729	1				278	76.952	17.0143	-0.00408718	117.605	0.171641	nan	6.48535	1
																						480	52.2698	35.1635	-0.00450683	129.753	0.123415	nan	14.3363	1				278	118.162	48.4393	-0.00256284	73.481	0.262676	nan	4.06028	1
																						481	17.7809	8.95685	-0.0042622	122.671	0.110497	nan	6.76321	1				279	32.6398	8.31113	-0.0034119	98.0582	0.101348	nan	9.90461	1
																						481	136.327	45.5843	-0.00452101	130.163	0.115394	nan	7.9582	1				279	22.0399	31.8671	-0.00388303	111.696	0.0875675	nan	5.96014	1
																						481	114.277	24.029	-0.0039733	114.309	0.153042	nan	9.82729	1				279	31.7531	32.7488	-0.00285311	81.8832	0.220404	nan	5.50117	1
																						482	11.4437	19.9019	-0.00473416	136.333	0.0858185	nan	12.6473	1				279	23.6214	44.341	-0.00266121	76.3283	0.266672	nan	4.37932	1
																						483	128.387	45.0493	-0.00467451	134.607	0.0946811	nan	7.9582	1				280	115.277	22.7933	-0.00602374	173.662	0.16249	nan	3.27486	1
																						485	26.8412	45.7141	-0.00437651	125.981	0.0869367	nan	14.732	1				280	20.4894	7.33872	-0.00376305	108.223	0.059366	nan	8.9213	1
																						485	83.9593	14.6769	-0.00447763	128.908	0.105631	nan	21.8652	1				280	133.381	42.8166	-0.00318698	91.5477	0.374048	nan	8.24026	1
																						486	113.914	7.33651	-0.00435194	125.269	0.120709	nan	5.34905	1				280	45.3719	40.5675	-0.00269034	77.1717	0.322795	nan	4.88197	1
																						487	73.8144	43.1097	-0.00451681	130.042	0.214422	nan	5.70324	1				281	5.93245	36.4069	-0.00631535	182.104	0.045414	nan	11.1828	1
																						488	78.0882	39.3333	-0.00422404	121.567	0.276955	nan	5.70324	1				281	10.2797	22.521	-0.00348044	100.042	0.287482	nan	4.33385	1
																						489	29.6965	31.2615	-0.00369503	106.254	0.110071	nan	14.732	1				281	32.7548	41.5444	-0.00392209	112.827	0.120886	nan	5.75167	1
																						489	135.936	33.2701	-0.00250295	71.7473	0.140225	nan	17.6848	1				281	123.54	50.4118	-0.00323559	92.9548	0.161626	nan	5.728	1
																						490	143.238	5.97	-0.00436424	125.625	0.077274	nan	17.4256	1				282	139.927	31.9354	-0.00487385	140.377	0.149866	nan	6.79617	1
																						490	86.9785	40.8668	-0.00369413	106.228	0.078134	nan	9.02159	1				282	143.217	14.418	-0.00369575	106.275	0.219563	nan	8.51415	1
																						491	88.7199	11.0846	-0.00556119	160.273	0.133627	nan	6.53939	1				282	45.6486	4.79707	-0.00405697	116.731	0.287896	nan	4.22245	1
																						491	78.7658	8.42529	-0.00504873	145.439	0.0771415	nan	10.3032	1				282	80.9159	7.37501	-0.00394408	113.463	0.201929	nan	7.43383	1
																						491	108.627	8.14651	-0.00391352	112.578	0.152449	nan	5.34905	1				282	113.429	35.1357	0.00859139	-247.987	0.136203	nan	12.48	1
																						491	96.8549	17.1452	-0.00471212	135.695	0.157234	nan	5.75822	1				282	65.4534	51.3855	-0.00325166	93.4199	0.115582	nan	10.2938	1
																						492	67.3574	31.1287	-0.00443085	127.554	0.185919	nan	6.33208	1				282	89.6051	52.5023	-0.00353882	101.732	0.083814	nan	10.5396	1
																						493	68.6581	24.9317	-0.00497968	143.44	0.154937	nan	6.33208	1				282	138.42	21.4517	-0.00297158	85.3125	0.319989	nan	3.80836	1
																						493	98.4707	48.6661	-0.00466429	134.311	0.200322	nan	13.8889	1				283	94.6896	21.3852	-0.0059982	172.923	0.152149	nan	8.49491	1
																						494	124.043	5.84518	-0.00179823	51.3479	0.324568	nan	6.79122	1				283	138.76	50.1551	-0.00343068	98.6018	0.167143	nan	9.09876	1
																						495	124.246	51.623	-0.00476576	137.248	0.0784374	nan	18.7052	1				283	12.4813	18.0601	-0.00322208	92.5636	0.203373	nan	4.97467	1
																						495	111.338	38.0851	-0.00492397	141.828	0.0652006	nan	16.659	1				283	84.544	19.3464	-0.00422684	121.648	0.275873	nan	4.27203	1
																						495	73.6997	40.717	-0.00471051	135.649	0.0827203	nan	11.4961	1				283	20.4468	51.9572	-0.00334001	95.9774	0.198084	nan	8.25135	1
																						496	95.2375	11.6188	-0.00616204	177.666	0.130483	nan	5.75822	1				283	117.927	20.8694	-0.00228592	65.465	0.354905	nan	3.27486	1
																						496	6.2226	45.3864	-0.00443299	127.615	0.0737983	nan	15.4976	1				284	22.2012	37.825	-0.00381183	109.635	0.143441	nan	4.54659	1
																						496	137.493	30.2916	-0.00470581	135.513	0.0795989	nan	9.27006	1				284	139.209	25.1773	-0.00359477	103.352	0.258991	nan	3.80836	1
																						497	117.428	7.38288	-0.00426115	122.641	0.118766	nan	6.79122	1				284	66.9187	41.1965	-0.00399288	114.876	0.0938857	nan	6.45519	1
																						497	20.9858	40.6721	-0.00517247	149.021	0.0540562	nan	3.33989	1				285	111.137	8.72653	-0.00363485	104.512	0.0877089	nan	13.9126	1
																						498	36.2111	29.4059	-0.0043534	125.312	0.102404	nan	8.25039	1				285	67.1606	9.48067	-0.00429027	123.484	0.07724	nan	10.3591	1
																						498	144.095	36.7993	0.00160882	-45.8653	0.357319	nan	9.27006	1				285	48.7346	16.183	-0.00462009	133.031	0.170119	nan	7.07603	1
																						499	140.286	15.9122	-0.00467484	134.616	0.100076	nan	9.17495	1				285	17.7682	27.3614	-0.00372334	107.074	0.197735	nan	8.71044	1
																						500	28.3306	15.7256	-0.00481341	138.627	0.086388	nan	7.48081	1				285	15.5457	42.1201	-0.00352304	101.276	0.284689	nan	5.38384	1
																						500	68.0037	26.0659	-0.00378557	108.875	0.131774	nan	11.068	1				285	92.7595	13.1125	-0.00373953	107.542	0.0858324	nan	8.49491	1
																						501	84.0963	26.9906	-0.00482329	138.913	0.0765289	nan	7.50447	1				285	77.2582	24.1467	-0.00393198	113.113	0.101504	nan	6.35793	1
																						501	84.944	34.447	-0.00395691	113.835	0.124058	nan	7.50447	1				285	37.4161	31.2682	-0.00325055	93.3877	0.10311	nan	7.35136	1
																						501	26.3736	50.7915	-0.00460407	132.567	0.053839	nan	11.4643	1				285	49.8405	38.6014	-0.00359176	103.265	0.130824	nan	4.88197	1
																						501	133.486	9.75281	-0.00528163	152.181	0.0728815	nan	7.13669	1				285	12.1236	10.4375	-0.00335857	96.5144	0.277636	nan	7.63099	1
																						501	113.202	48.0602	-0.00359013	103.217	0.103956	nan	19.2429	1				286	28.5994	9.0005	-0.00682725	196.921	0.0371828	nan	13.826	1
																						501	72.4595	36.1973	-0.0036867	106.013	0.164144	nan	11.068	1				286	81.5661	38.6036	-0.00356404	102.462	0.189579	nan	5.47529	1
																						502	76.4201	50.8143	-0.00536214	154.511	0.0902845	nan	8.93473	1				286	77.0597	48.5176	-0.00393485	113.196	0.166459	nan	5.41812	1
																						502	4.59048	19.7635	-0.00421941	121.433	0.101659	nan	23.6879	1				286	30.647	49.2731	-0.00353556	101.638	0.114051	nan	6.0668	1
																						502	20.4272	37.3793	-0.00494096	142.319	0.0854709	nan	3.33989	1				286	42.3339	7.41287	-0.00305579	87.7501	0.197381	nan	4.22245	1
																						503	35.5327	37.6283	-0.00513302	147.879	0.103984	nan	8.25039	1				287	58.1709	14.6282	-0.00453579	130.591	0.0922848	nan	5.47097	1
																						504	96.5265	10.2315	-0.00453075	130.445	0.128253	nan	20.8657	1				287	81.0152	14.8082	-0.00358279	103.005	0.156327	nan	5.74874	1
																						504	133.275	35.0051	-0.0048277	139.041	0.0937172	nan	18.1362	1				287	34.6566	22.036	-0.00337242	96.9154	0.33435	nan	8.11161	1
																						505	25.6285	8.74989	-0.00412926	118.823	0.222808	nan	3.52766	1				287	71.4064	26.6325	-0.00333561	95.8498	0.275825	nan	5.70166	1
																						505	133.876	16.8789	-0.00492749	141.93	0.0785097	nan	7.13669	1				287	12.4088	37.7445	-0.00372874	107.23	0.251174	nan	5.38384	1
																						505	39.3125	44.9907	-0.00469004	135.056	0.0994936	nan	8.27596	1				287	110.474	52.7371	-0.00361917	104.058	0.0712658	nan	11.4237	1
																						506	48.0017	21.8731	-0.00390812	112.422	0.0728615	nan	9.91619	1				287	9.06233	27.6434	-0.00370723	106.607	0.124346	nan	8.71044	1
																						506	100.8	33.3466	-0.00448992	129.263	0.187351	nan	6.07384	1				288	104.862	22.5304	-0.0037634	108.233	0.166288	nan	6.94151	1
																						506	85.3463	51.2037	-0.00452541	130.291	0.10873	nan	8.93473	1				288	36.7319	44.4488	0.00270881	-77.7061	0.314562	nan	4.03809	1
																						507	48.1298	31.7885	-0.00430689	123.965	0.125364	nan	7.84964	1				288	71.3397	45.9002	-0.0040444	116.367	0.17659	nan	6.2904	1
																						508	28.1082	14.1973	-0.00489382	140.955	0.10111	nan	3.72182	1				288	67.541	22.3793	-0.00369301	106.196	0.319048	nan	5.74723	1
																						508	103.554	38.7604	-0.00540397	155.722	0.123606	nan	6.07384	1				288	36.6626	48.4863	-0.00261229	74.9122	0.374606	nan	4.03809	1
																						509	57.8229	51.4679	-0.00602307	173.643	0.069185	nan	16.9133	1				288	87.5275	51.1499	-0.00355407	102.174	0.286787	nan	4.94038	1
																						509	33.9952	22.5643	-0.00422434	121.576	0.096567	nan	7.65355	1				289	21.5597	42.3261	-0.00397906	114.476	0.108447	nan	4.54659	1
																						509	13.9723	32.0248	-0.0037996	109.281	0.10197	nan	15.383	1				289	79.1799	43.5316	-0.00369828	106.348	0.257861	nan	5.41812	1
																						509	46.0236	39.3503	-0.00504557	145.348	0.0817095	nan	7.84964	1				289	97.2603	47.1545	-0.00351139	100.938	0.254961	nan	5.40458	1
																						510	101.623	18.2986	-0.00491516	141.573	0.0857136	nan	8.00565	1				289	76.2812	35.6063	-0.00358447	103.054	0.180173	nan	6.07563	1
																						511	59.5523	7.07542	-0.00244071	69.9456	0.282711	nan	18.772	1				289	121.54	49.9012	-0.00322686	92.7019	0.361178	nan	11.4237	1
																						512	87.9448	28.2724	-0.00449751	129.483	0.297612	nan	4.9475	1				289	42.8623	51.9515	-0.00295113	84.7204	0.2355	nan	3.76757	1
																						512	131.716	17.1306	-0.00464566	133.772	0.240931	nan	6.14911	1				290	144.348	23.2598	-0.00858971	247.938	0.0752081	nan	17.3098	1
																						512	26.3486	22.8888	-0.00485	139.686	0.0745089	nan	7.65355	1				290	41.9865	25.5103	-0.00390306	112.276	0.057439	nan	7.35136	1
																						513	107.002	12.3694	-0.00442572	127.405	0.0950941	nan	8.00565	1				291	98.4022	25.0703	-0.00396899	114.184	0.0945624	nan	6.94151	1
																						513	134.677	39.6668	-0.00418775	120.516	0.179257	nan	6.64563	1				291	124.009	15.6086	-0.00444987	128.104	0.0392589	nan	8.03763	1
																						514	32.1649	31.1089	-0.00480093	138.266	0.0810778	nan	8.73847	1				291	117.281	35.5131	-0.00337338	96.9433	0.128594	nan	4.68676	1
																						514	125.563	24.2147	-0.00407955	117.385	0.113021	nan	9.38279	1				291	96.424	34.7212	-0.00335151	96.3103	0.0621519	nan	6.62094	1
																						514	91.5954	24.9331	-0.00400749	115.299	0.278995	nan	4.9475	1				291	52.1822	37.5261	-0.00376981	108.419	0.0991378	nan	7.33	1
																						515	82.997	25.0406	-0.0054041	155.726	0.130702	nan	5.90979	1				291	15.7251	43.4468	-0.00365645	105.137	0.172217	nan	5.94119	1
																						515	8.56172	32.5701	-0.00415128	119.461	0.0983561	nan	15.0978	1				291	87.5919	46.2099	-0.00306498	88.0161	0.287206	nan	4.3249	1
																						515	77.2404	41.0298	-0.00458964	132.15	0.0765566	nan	16.6534	1				292	52.7751	13.7244	-0.00264938	75.9858	0.191131	nan	4.34589	1
																						516	129.939	44.3271	-0.00509685	146.832	0.149643	nan	6.64563	1				292	94.7438	16.5222	-0.00349289	100.403	0.105124	nan	8.1757	1
																						516	119.659	50.4924	-0.007216	208.174	0.0380751	nan	9.03759	1				292	115.721	9.49681	-0.00361901	104.053	0.249526	nan	7.01556	1
																						516	24.2837	8.10016	-0.0045647	131.428	0.109408	nan	4.91504	1				292	74.962	18.2592	-0.00156502	44.5972	0.322988	nan	6.96783	1
																						517	51.2022	7.24988	-0.00419295	120.667	0.151225	nan	9.44152	1				292	127.244	25.92	-0.00738138	212.961	0.0477336	nan	5.51997	1
																						517	48.9406	35.2254	-0.00503062	144.915	0.0639615	nan	8.99616	1				292	65.9328	28.229	-0.00969439	279.915	0.0325555	nan	5.70166	1
																						517	69.8374	10.6423	-0.00388451	111.739	0.0962165	nan	9.62599	1				292	58.6395	40.9948	-0.003877	111.522	0.07151	nan	7.33	1
																						517	28.893	41.035	-0.00550112	158.534	0.141138	nan	5.04813	1				292	105.125	42.2904	-0.00330604	94.994	0.167995	nan	4.78947	1
																						518	80.2781	17.4382	-0.00518577	149.406	0.0717613	nan	8.07395	1				293	43.157	48.1954	0.00308947	-88.7249	0.205298	nan	3.76757	1
																						519	39.9445	35.2535	-0.0019687	56.2825	0.299791	nan	8.81484	1				293	4.75097	16.1826	-0.00349928	100.588	0.173579	nan	9.91127	1
																						519	18.7434	43.7182	-0.00369175	106.159	0.230818	nan	5.45076	1				293	13.3144	25.674	-0.00468214	134.828	0.291108	nan	6.10441	1
																						520	40.3328	20.4422	-0.00500262	144.104	0.0829942	nan	14.1152	1				293	12.4053	35.7621	-0.00637653	183.874	0.101499	nan	5.72668	1
																						520	29.0158	9.42878	-0.00478379	137.77	0.0972225	nan	4.91504	1				293	135.723	46.5449	-0.0038927	111.976	0.0984157	nan	5.89554	1
																						520	106.513	30.2191	-0.00430652	123.955	0.124893	nan	15.3639	1				293	104.001	51.2402	-0.00335903	96.5278	0.115216	nan	7.88224	1
																						521	85.7915	50.242	-0.00491988	141.709	0.0929983	nan	10.0968	1				294	104.336	17.4878	-0.00430419	123.887	0.0778918	nan	9.62835	1
																						521	113.444	43.9308	-0.00436243	125.573	0.257453	nan	3.69043	1				294	15.5185	19.9814	-0.00407616	117.286	0.280103	nan	6.10441	1
																						522	94.2692	44.7581	-0.00378899	108.974	0.0713608	nan	8.74684	1				294	80.8019	26.0775	-0.00316767	90.9886	0.135909	nan	9.75864	1
																						522	46.5561	50.7479	-0.00480409	138.358	0.060111	nan	15.7046	1				294	104.812	37.5112	-0.00262394	75.2496	0.317501	nan	4.78947	1
																						522	60.2324	10.0062	-0.00433823	124.872	0.113314	nan	9.44152	1				295	11.7164	9.13161	-0.00373297	107.352	0.0663054	nan	7.8065	1
																						522	23.9983	42.2701	-0.00457819	131.818	0.140592	nan	5.04813	1				295	62.2618	8.72834	-0.00505866	145.726	0.09781	nan	10.7218	1
																						523	117.123	43.6491	-0.00417996	120.291	0.313797	nan	3.69043	1				295	38.0041	14.4229	-0.00352577	101.355	0.0808586	nan	7.61781	1
																						525	70.6279	14.6891	-0.00375925	108.113	0.327984	nan	4.35624	1				295	57.1372	24.8332	-0.00320978	92.2077	0.344827	nan	4.00947	1
																						526	118.553	38.3071	-0.0052491	151.239	0.116366	nan	5.52997	1				295	79.5825	41.0124	-0.00365671	105.145	0.249135	nan	8.92421	1
																						527	88.3367	13.9517	-0.00463663	133.51	0.065866	nan	6.02022	1				295	48.7112	15.2642	-0.00247173	70.8436	0.184847	nan	4.34589	1
																						527	28.9227	38.6777	-0.00430288	123.849	0.122347	nan	6.09556	1				296	26.7436	8.08506	-0.00372071	106.997	0.266981	nan	7.33551	1
																						527	85.5235	44.6147	-0.00351325	100.992	0.216825	nan	8.74684	1				296	71.1117	38.2041	-0.00388041	111.62	0.143896	nan	5.99741	1
																						527	48.3374	14.2176	-0.00480936	138.51	0.0744126	nan	12.6185	1				296	134.022	40.9003	-0.00333861	95.9368	0.148452	nan	5.89554	1
																						527	126.2	15.2528	-0.00471184	135.687	0.28398	nan	9.53175	1				296	33.2536	43.8947	-0.00691819	199.554	0.0722359	nan	10.7968	1
																						527	69.0916	19.2298	-0.00454174	130.763	0.257761	nan	4.79362	1				296	134.509	5.43678	-0.00437817	126.028	0.198018	nan	8.46162	1
																						528	37.5287	5.51916	-0.00484211	139.458	0.0758793	nan	7.12359	1				296	66.3803	20.8687	-0.00361882	104.048	0.264866	nan	7.37383	1
																						528	70.6882	51.5828	-0.00793617	229.021	0.0496765	nan	15.0009	1				296	41.6575	22.2844	-0.00333594	95.8595	0.118337	nan	8.66894	1
																						528	134.983	18.9562	-0.00347969	100.021	0.260653	nan	8.22272	1				296	112.689	34.5796	-0.00333658	95.8782	0.110387	nan	4.68676	1
																						528	128.909	24.4991	-0.00513758	148.011	0.139236	nan	8.22272	1				296	126.427	7.94332	-0.00299351	85.9473	0.306524	nan	3.25586	1
																						528	36.3293	33.9832	-0.00382487	110.012	0.152792	nan	4.70083	1				296	98.149	41.1134	0.00255581	-73.2772	0.31305	nan	6.62094	1
																						529	96.9608	23.5102	-0.00439821	126.609	0.079743	nan	8.59796	1				297	47.5262	5.28939	-0.00485836	139.929	0.189088	nan	8.32752	1
																						530	45.2888	45.9952	-0.00510019	146.929	0.0510001	nan	11.7334	1				297	86.7363	14.8721	-0.00422885	121.706	0.0613997	nan	8.1757	1
																						530	13.6358	16.6231	-0.00382927	110.14	0.0879674	nan	5.32456	1				297	108.962	7.61488	-0.0039996	115.07	0.16761	nan	5.16069	1
																						530	74.362	16.9326	-0.004803	138.326	0.133541	nan	4.35624	1				297	121.917	20.0456	-0.00332633	95.5812	0.26484	nan	5.58117	1
																						530	96.6694	32.1032	-0.00432725	124.555	0.153551	nan	8.25481	1				297	135.175	32.0461	-0.00320035	91.9347	0.153113	nan	8.92887	1
																						530	72.6412	36.7095	-0.00416248	119.785	0.137576	nan	10.3189	1				297	9.96923	40.9449	-0.00392154	112.811	0.20064	nan	5.72668	1
																						530	96.852	43.4178	-0.0048707	140.286	0.0731968	nan	11.3161	1				297	128.134	20.4723	-0.00285179	81.8451	0.3726	nan	5.51997	1
																						531	34.2913	12.8128	-0.00392992	113.053	0.222373	nan	5.82215	1				297	44.6687	43.642	-0.00370015	106.402	0.131789	nan	4.79784	1
																						531	89.3981	28.1955	-0.00519691	149.728	0.094483	nan	8.25481	1				298	135.919	16.0333	-0.0038288	110.126	0.0567233	nan	6.86919	1
																						531	126.426	46.1315	-0.00477172	137.421	0.0834295	nan	8.64282	1				298	56.905	28.836	-0.00392761	112.986	0.178358	nan	4.00947	1
																						532	30.8855	8.09079	-0.00311771	89.5424	0.342999	nan	5.82215	1				299	115.372	6.77622	-0.00429833	123.718	0.171408	nan	6.46372	1
																						532	7.0425	24.5873	-0.00420075	120.893	0.24919	nan	10.3392	1				299	19.5196	9.35917	-0.00330266	94.8963	0.10091	nan	7.33551	1
																						534	112.776	8.22768	-0.00549454	158.344	0.0839055	nan	9.43292	1				299	55.8568	18.2464	-0.00412563	118.718	0.338732	nan	5.9294	1
																						534	110.959	17.4838	-0.00522091	150.423	0.213868	nan	7.3794	1				299	110.366	26.423	-0.00301837	86.667	0.262259	nan	8.48073	1
																						534	18.872	17.5888	-0.00421352	121.263	0.149893	nan	5.32456	1				299	69.3745	43.9444	-0.00299286	85.9285	0.374096	nan	4.05125	1
																						534	43.6265	34.3801	-0.00426683	122.806	0.0767403	nan	11.7334	1				299	47.8071	31.9321	-0.00282086	80.9497	0.172318	nan	4.73427	1
																						534	124.897	37.625	-0.00404302	116.327	0.133248	nan	8.64282	1				300	39.3613	6.92696	-0.00387738	111.532	0.248724	nan	5.88812	1
																						534	73.3474	47.0042	-0.00309908	89.0032	0.173163	nan	10.3189	1				300	50.6403	47.6233	-0.00309316	88.8319	0.143179	nan	7.17714	1
																						535	85.7551	35.8284	-0.0049469	142.492	0.236564	nan	8.45767	1				300	86.7395	4.62465	-0.00311181	89.3716	0.260076	nan	8.34363	1
																						536	24.9677	5.04639	-0.00391276	112.556	0.297942	nan	6.655	1				301	23.2766	18.6984	-0.00313112	89.9307	0.0914673	nan	10.0666	1
																						536	95.0494	9.97168	-0.00418415	120.412	0.143321	nan	5.36766	1				301	118.567	40.7382	-0.00373535	107.421	0.233262	nan	7.68898	1
																						537	106.813	32.9174	-0.00483127	139.144	0.201282	nan	9.21838	1				301	121.979	14.4648	-0.0031851	91.4933	0.233591	nan	5.11494	1
																						537	49.1756	11.0564	-0.0052473	151.187	0.0566164	nan	18.529	1				301	62.438	8.97138	0.00645045	-186.014	0.0682404	nan	11.3727	1
																						537	108.868	43.9729	-0.00413348	118.946	0.0860143	nan	11.2448	1				302	8.36258	22.7263	-0.00480059	138.256	0.211719	nan	11.4635	1
																						537	89.5172	52.1188	-0.00443991	127.816	0.0791922	nan	16.7192	1				302	108.98	36.1052	-0.00320637	92.109	0.159446	nan	4.85756	1
																						538	111.284	24.856	-0.00537155	154.783	0.0692971	nan	7.3794	1				302	62.8244	51.4448	-0.0084369	243.515	0.080105	nan	5.90866	1
																						538	122.2	46.9781	-0.00275138	78.9384	0.345456	nan	5.56604	1				302	35.3668	30.6746	-0.003227	92.7061	0.0742723	nan	12.5036	1
																						539	17.1548	38.9132	-0.00452526	130.286	0.10789	nan	13.32	1				302	92.3264	22.776	-0.00259403	74.3837	0.32265	nan	5.01543	1
																						540	142.821	21.602	-0.00520897	150.077	0.0681076	nan	17.3049	1				302	124.928	45.0587	-0.00558834	161.059	0.0969828	nan	7.68898	1
																						540	46.5825	42.7048	-0.0051438	148.191	0.0521857	nan	10.4874	1				303	109.463	15.0669	-0.00362677	104.278	0.0664499	nan	10.1808	1
																						540	23.8866	51.9421	-0.00448631	129.159	0.06488	nan	14.6652	1				303	75.3178	21.8917	-0.00906129	261.589	0.0714326	nan	6.38991	1
																						541	132.588	35.5573	-0.00507832	146.295	0.0840914	nan	15.4385	1				303	79.4829	51.6278	-0.00439271	126.449	0.0967072	nan	12.697	1
																						541	83.0831	7.35759	-0.00515193	148.426	0.0720869	nan	12.2484	1				303	94.8472	52.4647	-0.00374956	107.832	0.0968519	nan	15.3871	1
																						541	112.342	12.102	-0.0052037	149.925	0.0971662	nan	7.77475	1				303	40.1336	14.6697	-0.00337338	96.9434	0.092252	nan	7.78112	1
																						541	97.5112	14.7415	-0.00655899	189.156	0.0398075	nan	5.36766	1				303	53.682	24.4393	-0.00369115	106.142	0.269938	nan	5.45148	1
																						541	126.351	50.6865	-0.00447801	128.919	0.254999	nan	5.56604	1				303	59.0245	42.8876	-0.00355111	102.088	0.10228	nan	8.81214	1
																						542	63.8067	51.4069	-0.00533084	153.605	0.0477588	nan	19.2977	1				303	139.024	22.1603	-0.00351196	100.955	0.271063	nan	5.59622	1
																						542	62.1172	26.1357	-0.00462323	133.122	0.133707	nan	5.7465	1				303	50.1615	36.0394	-0.00141436	40.2361	0.343875	nan	4.73427	1
																						543	82.5911	24.7768	-0.00507616	146.233	0.0811793	nan	7.81952	1				304	50.3672	13.8845	-0.00448163	129.023	0.20152	nan	4.71869	1
																						543	119.963	13.6382	-0.00475922	137.059	0.1085	nan	7.77475	1				304	123.657	21.0456	-0.00322877	92.7574	0.238563	nan	6.79115	1
																						544	67.6901	23.9801	-0.00474529	136.655	0.118396	nan	5.97525	1				304	11.909	33.6274	-0.00303475	87.141	0.104756	nan	8.84125	1
																						544	6.36216	31.1067	-0.00373505	107.412	0.31275	nan	13.0186	1				305	79.8697	9.35981	-0.00353247	101.548	0.226804	nan	4.26733	1
																						545	37.1435	38.134	-0.00432832	124.586	0.0931792	nan	7.5276	1				305	132.828	39.615	-0.006256	180.385	0.150926	nan	5.18829	1
																						545	50.4733	9.12876	-0.00469355	135.158	0.107104	nan	18.3609	1				305	25.9558	49.354	-0.00372567	107.141	0.197304	nan	5.98591	1
																						545	116.029	26.3058	-0.00431739	124.269	0.0921517	nan	11.0175	1				305	63.0772	23.799	-0.00443597	127.702	0.18261	nan	4.08783	1
																						546	99.834	51.3311	-0.00473152	136.257	0.116181	nan	18.8745	1				306	41.2404	46.2158	-0.00314166	90.2358	0.123051	nan	6.11505	1
																						546	127.997	7.67	-0.0048321	139.168	0.153644	nan	7.60378	1				306	71.8361	16.5337	-0.00406702	117.022	0.351811	nan	6.38991	1
																						547	120.648	5.71745	-0.00558916	161.083	0.155119	nan	4.98226	1				306	110.848	40.5893	-0.00341585	98.1727	0.110206	nan	4.85756	1
																						547	7.24035	18.1177	-0.00812179	234.394	0.0478965	nan	8.96823	1				307	72.9079	40.4107	-0.00798203	230.348	0.0676535	nan	9.42799	1
																						547	105.063	25.2422	-0.00457918	131.847	0.117711	nan	8.28163	1				307	31.8857	50.1711	-0.00386667	111.222	0.222399	nan	5.98591	1
																						547	57.4218	29.4486	-0.00515719	148.579	0.0662156	nan	5.7465	1				308	108.032	29.0682	-0.00377386	108.536	0.0666465	nan	6.5033	1
																						547	90.887	6.40251	-0.00416985	119.998	0.186326	nan	10.9758	1				308	85.641	36.7036	-0.0032517	93.4212	0.0909517	nan	10.2569	1
																						547	113.174	7.21608	-0.00414497	119.278	0.250802	nan	5.99612	1				308	58.3649	27.311	-0.0040612	116.853	0.123372	nan	5.49327	1
																						547	98.1227	31.9748	-0.00486003	139.977	0.132362	nan	6.29932	1				308	76.6771	12.1913	-0.00417157	120.048	0.236674	nan	4.26733	1
																						548	30.2427	35.1269	-0.00495062	142.599	0.0896362	nan	7.5276	1				308	47.16	47.7495	-0.00264575	75.8808	0.316843	nan	4.85574	1
																						548	71.5259	8.02955	-0.00541189	155.951	0.0793141	nan	10.2973	1				309	29.0904	20.7049	-0.0038627	111.107	0.258884	nan	5.84403	1
																						548	82.3722	16.9603	-0.00510625	147.104	0.0558101	nan	7.81952	1				309	49.2846	23.3052	-0.00496963	143.149	0.187955	nan	9.48274	1
																						548	105.953	33.4759	-0.00451732	130.057	0.104313	nan	7.9727	1				309	46.1781	11.7125	-0.00330555	94.9799	0.164186	nan	4.71869	1
																						549	99.9215	12.6351	-0.0046324	133.388	0.0830366	nan	9.54352	1				309	106.634	12.4937	-0.00417634	120.186	0.141902	nan	7.00258	1
																						549	92.0239	33.5515	-0.00432609	124.521	0.166074	nan	5.19914	1				309	18.0507	53.5521	-0.0041173	118.477	0.171062	nan	8.95072	1
																						549	38.2105	47.4486	-0.00444177	127.87	0.273611	nan	5.1738	1				310	76.1484	28.5644	-0.00382408	109.989	0.0740296	nan	8.1425	1
																						550	18.8436	31.8606	-0.00461786	132.967	0.0805675	nan	11.8577	1				310	87.8511	46.7195	-0.00335566	96.4304	0.0868583	nan	5.29422	1
																						550	109.437	11.9051	-0.00501391	144.431	0.123682	nan	5.99612	1				310	66.8034	47.9742	-0.00392597	112.939	0.168932	nan	9.7197	1
																						550	66.9406	17.2496	-0.00521161	150.154	0.0795602	nan	10.2973	1				310	51.2102	50.4281	-0.00299382	85.9562	0.275226	nan	4.85574	1
																						551	42.6477	44.7878	-0.00473677	136.409	0.205811	nan	5.1738	1				311	29.6043	14.8347	-0.00539509	155.465	0.117134	nan	5.89265	1
																						551	72.6485	41.3324	-0.00441915	127.215	0.11894	nan	6.21009	1				311	118.897	52.5137	-0.0302813	875.836	0.00715891	nan	14.3865	1
																						551	48.2875	10.7835	0.00189625	-54.1854	0.240944	nan	10.476	1				311	60.1599	17.9517	-0.00361052	103.808	0.19155	nan	9.52988	1
																						551	7.77402	39.497	-0.0017138	48.9039	0.362161	nan	12.8479	1				311	23.2822	21.3516	-0.00282258	80.9994	0.301986	nan	5.84403	1
																						552	19.9729	18.6396	-0.00208492	59.6466	0.245409	nan	10.6827	1				311	35.3662	35.7176	-0.00386045	111.042	0.327189	nan	3.80452	1
																						552	8.68794	9.26708	-0.00476146	137.124	0.12682	nan	8.96823	1				312	8.29882	20.2011	-0.00390287	112.27	0.086314	nan	15.0008	1
																						552	54.486	37.7609	-0.00480934	138.509	0.188244	nan	4.28343	1				312	122.569	6.81575	-0.00376026	108.142	0.149417	nan	6.75761	1
																						552	134.528	52.3126	-0.00430555	123.926	0.106025	nan	11.422	1				312	68.7905	13.0699	-0.00369929	106.377	0.191998	nan	7.93542	1
																						552	125.611	6.15464	-0.00341614	98.1811	0.138091	nan	4.98226	1				312	77.8486	48.4404	-0.00309127	88.7772	0.248493	nan	4.89094	1
																						553	93.2277	38.6093	-0.00386615	111.207	0.134602	nan	5.19914	1				313	141.629	7.48119	-0.00300355	86.2379	0.169503	nan	5.44964	1
																						553	84.9079	42.215	-0.0051862	149.418	0.0924022	nan	9.06754	1				313	120.348	13.1982	-0.00477691	137.571	0.167532	nan	5.58402	1
																						554	55.9712	17.9044	0.00416254	-119.787	0.288424	nan	10.476	1				313	107.924	19.3763	-0.00550714	158.708	0.0707502	nan	7.00258	1
																						555	76.6281	46.0997	-0.00492931	141.982	0.161504	nan	6.21009	1				313	138.224	35.7051	-0.00381693	109.783	0.0957297	nan	10.9863	1
																						556	41.5247	28.447	-0.00473913	136.477	0.0849873	nan	11.5872	1				313	32.4455	41.3851	-0.00611006	176.161	0.182564	nan	6.37583	1
																						556	141.9	43.5879	-0.00427575	123.064	0.0851408	nan	7.10044	1				313	36.9522	15.1965	-0.00229827	65.8223	0.230621	nan	7.3568	1
																						557	69.3819	25.4273	-0.00557522	160.679	0.102337	nan	5.46835	1				313	113.222	25.1492	-0.00308692	88.6514	0.358637	nan	6.5033	1
																						557	108.305	36.1715	-0.00446558	128.559	0.0795887	nan	10.3258	1				313	131.004	43.9858	-0.00144675	41.1738	0.32534	nan	10.9863	1
																						559	131.671	11.2457	-0.00404763	116.461	0.23664	nan	4.36009	1				314	63.742	28.412	-0.00499377	143.848	0.0978658	nan	6.06053	1
																						559	67.6313	30.6078	-0.00408323	117.491	0.274852	nan	5.46835	1				314	10.0328	5.30085	-0.00366034	105.25	0.161046	nan	14.2028	1
																						559	33.6061	48.4396	-0.00414707	119.339	0.0846394	nan	17.4748	1				314	37.6391	5.24129	-0.00368947	106.093	0.294973	nan	9.97885	1
																						560	44.4764	11.5096	-0.00401223	115.436	0.146448	nan	6.42443	1				314	126.285	27.2824	-0.0034178	98.2289	0.11592	nan	7.49922	1
																						560	142.771	33.5356	-0.00488951	140.83	0.112321	nan	10.09	1				314	86.0686	31.5896	-0.00308315	88.542	0.140428	nan	7.86234	1
																						561	120.082	48.6981	-0.004618	132.971	0.119153	nan	14.0479	1				314	8.24361	40.943	-0.00263356	75.5281	0.132491	nan	11.6279	1
																						561	144.116	50.3336	-0.00501268	144.396	0.087608	nan	7.10044	1				314	82.5782	47.1946	-0.00349433	100.444	0.270935	nan	4.89094	1
																						561	127.483	12.4583	-0.00340242	97.7839	0.322647	nan	4.36009	1				314	44.9494	40.5443	-0.00325776	93.5965	0.339846	nan	5.66247	1
																						561	9.30832	15.626	-0.00387741	111.533	0.1326	nan	12.963	1				315	96.1585	24.1381	-0.00382543	110.029	0.0652975	nan	12.5432	1
																						562	76.575	13.8479	-0.00691859	199.565	0.0583313	nan	13.6317	1				315	78.8531	36.2445	-0.00349591	100.49	0.306838	nan	6.39367	1
																						562	84.0727	47.336	-0.00450554	129.715	0.157249	nan	17.7894	1				315	44.5361	32.4428	-0.00272148	78.073	0.202819	nan	5.63782	1
																						562	96.9591	12.2583	-0.00399369	114.899	0.149281	nan	3.93934	1				315	120.871	32.471	-0.00256304	73.4867	0.33202	nan	4.88145	1
																						563	119.835	21.2294	0.00251258	-72.0259	0.287821	nan	8.89913	1				316	85.7058	7.76515	-0.00306437	87.9985	0.0945582	nan	13.0621	1
																						563	59.1028	21.5058	-0.00330216	94.8816	0.134057	nan	11.841	1				316	35.7248	31.93	-0.00312915	89.8737	0.311553	nan	3.80452	1
																						563	95.8061	23.5937	-0.00468575	134.932	0.101099	nan	11.3939	1				317	64.7256	22.4318	-0.0039812	114.537	0.102787	nan	3.21427	1
																						563	18.2974	6.2861	-0.00432123	124.38	0.0853613	nan	12.963	1				317	6.37379	52.4196	-0.00362969	104.363	0.0920064	nan	11.6279	1
																						564	108.713	9.71293	-0.00540219	155.671	0.0925928	nan	12.0262	1				317	107.021	52.8202	-0.00355044	102.068	0.107433	nan	5.87795	1
																						564	47.7072	17.0625	-0.00522302	150.484	0.0872753	nan	6.42443	1				317	118.854	18.5786	-0.00388295	111.694	0.142785	nan	5.58402	1
																						566	53.3419	50.7457	-0.00479732	138.161	0.0744212	nan	11.5314	1				317	77.9719	42.5772	-0.00454201	130.771	0.28712	nan	5.54882	1
																						566	60.1565	9.71177	-0.0044707	128.707	0.0653152	nan	11.841	1				317	67.4574	45.1346	-0.00376616	108.313	0.180374	nan	5.48402	1
																						566	130.523	39.3002	-0.00439718	126.579	0.0794107	nan	5.64223	1				317	136.241	8.29716	-0.00198794	56.8396	0.290107	nan	3.57593	1
																						566	105.896	45.5104	-0.0039453	113.498	0.100958	nan	9.0368	1				318	20.2751	15.1402	-0.00345752	99.379	0.133115	nan	11.8424	1
																						566	95.1302	8.7692	-0.00288098	82.6901	0.224732	nan	3.93934	1				318	22.6786	45.607	-0.00520286	149.9	0.0647812	nan	6.33794	1
																						567	8.64745	32.0466	-0.00410049	117.991	0.0862005	nan	5.99881	1				318	62.1789	11.2096	-0.00388373	111.716	0.218244	nan	9.72114	1
																						567	98.6362	37.1129	-0.00383041	110.173	0.129677	nan	3.45103	1				318	136.623	23.8974	-0.0036073	103.714	0.14053	nan	7.03475	1
																						569	102.081	37.3181	0.00216418	-61.9409	0.373463	nan	3.45103	1				318	30.9861	29.2831	-0.00353092	101.503	0.216475	nan	3.52512	1
																						569	43.6677	44.4701	-0.00673981	194.39	0.0572116	nan	8.46538	1				318	48.6703	36.2759	-0.00338809	97.3691	0.224663	nan	5.63782	1
																						569	6.62663	13.1321	-0.0034049	97.8558	0.102473	nan	13.0253	1				318	62.4612	52.25	-0.00343352	98.684	0.135616	nan	8.69428	1
																						571	101.47	18.1061	-0.00480262	138.315	0.154206	nan	6.78648	1				319	71.6071	8.84107	-0.00369368	106.215	0.172088	nan	9.72114	1
																						572	109.48	42.9709	-0.00472072	135.944	0.098046	nan	9.31151	1				319	142.853	45.7643	-0.00424355	122.132	0.0521436	nan	8.78484	1
																						572	8.13679	26.0696	-0.00446949	128.672	0.146714	nan	5.99881	1				319	73.0803	25.384	-0.00396808	114.158	0.196306	nan	5.27121	1
																						573	31.6923	20.4229	-0.0043942	126.493	0.096189	nan	8.83569	1				319	143.749	32.1083	-0.00372776	107.201	0.18347	nan	4.91631	1
																						573	65.6225	32.3926	-0.00421937	121.432	0.140722	nan	10.5635	1				319	108.67	36.091	-0.00274894	78.8677	0.114916	nan	10.0441	1
																						573	53.9793	41.2228	-0.0050509	145.502	0.249334	nan	5.96767	1				319	91.1253	37.6101	-0.00377469	108.56	0.159233	nan	5.56116	1
																						573	118.849	18.7723	-0.00474884	136.758	0.254365	nan	13.2001	1				319	30.6643	53.149	-0.00344224	98.9367	0.237301	nan	6.86956	1
																						574	77.6763	27.0013	-0.00412705	118.759	0.131164	nan	6.73532	1				320	40.4493	8.92043	-0.00485076	139.708	0.178194	nan	15.508	1
																						574	118.778	32.4736	-0.00367371	105.637	0.243365	nan	8.076	1				320	30.0762	43.257	-0.00329149	94.5727	0.20777	nan	4.74055	1
																						574	73.8605	39.0049	-0.00404652	116.428	0.161936	nan	10.5635	1				320	108.416	47.1102	-0.00369804	106.341	0.136936	nan	5.87795	1
																						574	106.652	13.7241	-0.0044464	128.004	0.128425	nan	6.78648	1				320	123.75	28.5289	-0.00339794	97.6543	0.0832983	nan	4.88145	1
																						574	49.0467	35.4475	-0.00477688	137.57	0.20029	nan	6.10545	1				321	135.056	30.7555	-0.0068342	197.122	0.0507273	nan	7.03475	1
																						574	55.1517	35.3714	-0.0051507	148.391	0.193563	nan	5.96767	1				321	98.5297	5.28221	-0.00367584	105.698	0.239229	nan	3.13544	1
																						574	55.5881	47.3514	-0.00441998	127.239	0.161222	nan	6.33629	1				321	67.9126	22.014	-0.00363147	104.414	0.171397	nan	3.21427	1
																						574	43.128	52.9182	-0.00368081	105.842	0.108299	nan	8.46538	1				321	98.6025	40.404	-0.00484205	139.456	0.145291	nan	6.00878	1
																						577	18.215	48.4218	-0.00554187	159.714	0.0668109	nan	18.4661	1				322	8.72527	17.7561	-0.00416269	119.791	0.184782	nan	11.2476	1
																						578	79.9657	10.6427	-0.00472468	136.059	0.151818	nan	8.76726	1				322	23.8301	51.8394	-0.00402194	115.717	0.162169	nan	6.33794	1
																						578	43.6952	7.10894	-0.00382253	109.945	0.2377	nan	13.8623	1				322	82.6363	8.48904	-0.00339263	97.5006	0.259439	nan	11.0348	1
																						579	61.4646	20.97	-0.00443629	127.711	0.107055	nan	10.4702	1				322	128.146	11.1455	-0.00335038	96.2776	0.314178	nan	8.38574	1
																						579	83.3767	23.4138	-0.00421045	121.174	0.313921	nan	6.73532	1				322	93.426	12.7467	-0.00317343	91.1554	0.212692	nan	8.47112	1
																						579	41.5639	27.7668	-0.00466276	134.266	0.11829	nan	7.23742	1				322	27.0018	24.8976	-0.00376348	108.235	0.26253	nan	5.92511	1
																						579	11.0387	31.4072	-0.00456348	131.393	0.134494	nan	8.44254	1				322	78.0379	27.1751	-0.00290226	83.306	0.237379	nan	3.28986	1
																						580	76.5807	18.7301	-0.01	288.763	0.0602839	nan	8.25364	1				322	32.5956	32.4194	-0.00338049	97.149	0.14615	nan	3.52512	1
																						580	92.7236	48.2592	-0.00444775	128.043	0.132343	nan	3.68295	1				322	122.929	48.0009	-0.00357591	102.806	0.096123	nan	9.57785	1
																						581	132.744	28.2045	-0.00483002	139.108	0.101066	nan	8.98774	1				322	139.611	7.10332	-0.00303085	87.0282	0.356083	nan	3.57593	1
																						582	27.3502	24.4273	-0.00552278	159.161	0.131415	nan	9.22934	1				323	46.8781	30.8064	-0.00420204	120.93	0.0648495	nan	5.75571	1
																						583	59.6492	10.6584	-0.00429032	123.486	0.153538	nan	10.4702	1				323	108.421	5.00262	-0.00374456	107.688	0.213823	nan	8.57062	1
																						583	96.3863	47.8732	0.0021443	-61.3657	0.36666	nan	3.41649	1				323	18.4791	31.793	-0.00269238	77.2305	0.150382	nan	10.9628	1
																						583	19.3808	32.7059	-0.00460171	132.499	0.157827	nan	8.44254	1				323	94.2068	32.9808	-0.00444397	127.933	0.123785	nan	5.56116	1
																						583	63.3108	52.5289	-0.00390276	112.267	0.189226	nan	17.2238	1				323	85.1153	33.6991	-0.00350074	100.63	0.110435	nan	7.17043	1
																						584	33.8544	17.8794	-0.00287514	82.521	0.238269	nan	9.22934	1				323	102.714	44.7856	-0.00376887	108.391	0.334903	nan	6.00878	1
																						584	32.6255	50.495	-0.00382818	110.108	0.169506	nan	19.7302	1				323	33.2452	46.7827	-0.00367632	105.712	0.154046	nan	4.74055	1
																						586	144.323	25.0717	-0.00490538	141.289	0.117609	nan	10.4239	1				324	21.4681	20.2841	-0.00354182	101.819	0.229159	nan	4.64131	1
																						586	124.068	30.5507	-0.00466338	134.284	0.121862	nan	8.01248	1				324	143.743	37.0247	-0.0031189	89.5769	0.275316	nan	4.91631	1
																						586	95.7783	44.5112	-0.0023803	68.197	0.255656	nan	3.41649	1				324	140.558	16.0033	-0.00353854	101.724	0.284227	nan	6.09305	1
																						587	126.437	38.2049	-0.0046844	134.893	0.0771722	nan	8.01248	1				324	38.0781	24.246	-0.00268736	77.0853	0.247572	nan	9.84177	1
																						587	138.31	52.7081	-0.00435806	125.446	0.0757842	nan	12.6039	1				324	87.0378	24.3789	-0.00733123	211.51	0.0481171	nan	9.42427	1
																						588	105.718	31.5391	-0.0044704	128.698	0.0910748	nan	5.08549	1				324	100.335	7.84557	-0.00345672	99.3558	0.278797	nan	3.13544	1
																						588	48.8973	39.3367	-0.00470712	135.551	0.0614757	nan	14.4015	1				324	61.4166	21.1116	-0.00298068	85.576	0.345373	nan	5.59916	1
																						589	101.725	13.7323	-0.00492921	141.979	0.104134	nan	4.66781	1				325	10.037	42.3225	-0.00433453	124.765	0.280046	nan	10.302	1
																						589	133.286	17.7578	-0.00459339	132.258	0.0907151	nan	6.98923	1				325	136.527	11.4345	-0.00360131	103.541	0.259361	nan	5.31749	1
																						589	10.1752	38.8491	-0.00440321	126.753	0.111674	nan	15.1279	1				325	77.4233	36.7557	-0.00334065	95.9957	0.232259	nan	6.86964	1
																						589	53.9901	52.8076	-0.00460228	132.516	0.104658	nan	14.3215	1				326	74.8133	26.5228	-0.00294879	84.6528	0.293104	nan	3.28986	1
																						590	133.945	26.0496	-0.00525716	151.472	0.086252	nan	8.31805	1				326	31.0233	38.1125	-0.00283265	81.2909	0.156099	nan	5.90624	1
																						590	23.9733	17.2486	-0.00444257	127.893	0.0968789	nan	12.8621	1				326	116.03	25.0773	-0.00252969	72.5214	0.197557	nan	5.04699	1
																						590	83.9798	23.3488	-0.00518908	149.502	0.191734	nan	6.66162	1				327	50.2313	46.7683	-0.00482972	139.1	0.232883	nan	6.5222	1
																						590	89.5402	27.0175	-0.00457808	131.815	0.17382	nan	6.66162	1				327	5.07255	7.11807	-0.00365993	105.238	0.0802804	nan	7.76958	1
																						590	22.4604	30.0214	-0.00493361	142.107	0.0977652	nan	6.96695	1				327	56.2525	18.1717	-0.00432081	124.368	0.127354	nan	5.94232	1
																						590	125.71	52.3998	-0.00395784	113.861	0.132634	nan	9.13927	1				327	71.2567	39.7832	-0.00311342	89.4184	0.140203	nan	5.23667	1
																						592	126.064	20.5204	-0.003952	113.692	0.101521	nan	7.73212	1				327	13.4911	52.0281	-0.0038429	110.534	0.078989	nan	10.302	1
																						592	93.0636	51.3221	-0.00368124	105.855	0.203602	nan	15.5604	1				328	59.6495	39.817	-0.00415165	119.472	0.159093	nan	5.78645	1
																						593	71.2332	7.93976	-0.00436177	125.554	0.132482	nan	6.44573	1				328	140.026	49.7781	-0.00837258	241.653	0.0240729	nan	10.9809	1
																						593	126.333	43.2817	-0.00466257	134.261	0.0920833	nan	9.12739	1				329	99.6687	25.5377	-0.00310618	89.2086	0.136773	nan	9.17675	1
																						593	39.7218	51.5743	-0.00277801	79.7093	0.212669	nan	14.3215	1				329	122.757	35.9668	-0.00357084	102.659	0.0956428	nan	8.00186	1
																						594	29.4272	30.0681	-0.00619961	178.753	0.123964	nan	6.96695	1				329	19.9696	15.8913	-0.00379765	109.224	0.0983376	nan	4.64131	1
																						594	9.43776	10.8789	-0.00448566	129.14	0.0767993	nan	15.8699	1				329	56.8255	24.3167	-0.00376167	108.183	0.146079	nan	5.59916	1
																						596	79.0635	44.5308	-0.0036697	105.521	0.142617	nan	15.5604	1				329	105.85	32.3201	-0.00352703	101.391	0.143658	nan	7.1114	1
																						596	113.464	7.28715	-0.00417257	120.077	0.162255	nan	7.17934	1				329	50.2447	39.5986	-0.00380333	109.389	0.180703	nan	7.16973	1
																						596	38.7405	15.3659	-0.00500639	144.213	0.111754	nan	8.79021	1				329	99.0839	43.1927	-0.00387675	111.514	0.120485	nan	12.8061	1
																						596	63.6359	13.3375	-0.00447219	128.75	0.0972673	nan	9.3196	1				329	138.264	28.2329	-0.00349531	100.473	0.262517	nan	6.39429	1
																						598	127.374	34.214	-0.00516903	148.921	0.0923823	nan	9.12739	1				329	133.278	32.8925	-0.00357696	102.836	0.309291	nan	6.82477	1
																						599	32.253	21.2971	-0.00356048	102.359	0.108302	nan	8.79021	1				330	101.708	8.58441	-0.00399896	115.052	0.0896589	nan	5.57793	1
																						599	120.28	9.54393	-0.00447295	128.772	0.0907122	nan	7.17934	1				330	20.2315	26.2731	-0.00410806	118.21	0.0950885	nan	7.1081	1
																						600	136.937	12.034	-0.00508947	146.618	0.137324	nan	16.842	1				330	71.1601	27.8752	-0.00516485	148.8	0.0826112	nan	3.89551	1
																						600	45.9405	43.5612	-0.0043723	125.859	0.0806826	nan	10.8741	1				330	87.5702	19.1674	-0.00363682	104.569	0.109651	nan	3.99515	1
																						600	15.9241	53.4381	-0.00507235	146.123	0.0795609	nan	13.6993	1				330	120.819	26.6694	-0.00358554	103.085	0.127082	nan	5.04699	1
																						600	23.3189	41.9061	-0.00458894	132.13	0.107373	nan	6.20059	1				330	47.6873	28.0985	-0.00343427	98.7059	0.13028	nan	8.32474	1
																						601	48.2503	32.9352	-0.00446128	128.434	0.095666	nan	10.8741	1				330	118.199	50.3875	-0.00439619	126.55	0.108334	nan	10.2252	1
																						602	17.9913	14.0241	-0.00351693	101.099	0.140418	nan	16.0091	1				331	24.2391	42.2158	-0.0046706	134.494	0.0972413	nan	7.92867	1
																						602	89.575	52.8117	-0.0042859	123.358	0.0927301	nan	19.8572	1				331	79.8457	17.8448	-0.00374792	107.785	0.120945	nan	7.83682	1
																						603	25.7497	36.2018	-0.00401531	115.525	0.160091	nan	6.20059	1				331	35.4059	24.6474	-0.00355628	102.238	0.0879253	nan	6.09955	1
																						603	135.995	40.8431	-0.00428456	123.319	0.110558	nan	7.35886	1				331	110.3	26.773	-0.00382306	109.96	0.142903	nan	5.97555	1
																						604	32.5411	5.41095	-0.00410299	118.063	0.0920967	nan	10.7824	1				331	114.375	34.5926	-0.00264306	75.8029	0.217023	nan	4.35565	1
																						604	77.2971	37.2053	-0.00429471	123.613	0.200257	nan	5.58974	1				331	65.7549	40.0131	-0.00401354	115.474	0.140775	nan	5.50663	1
																						604	45.9297	22.0753	-0.0045445	130.843	0.309139	nan	10.7766	1				331	56.3793	44.5908	-0.00393951	113.331	0.248888	nan	5.78645	1
																						604	57.6233	26.5272	-0.00456178	131.344	0.11289	nan	11.3541	1				332	13.3379	24.5402	-0.00515984	148.655	0.0867297	nan	7.1081	1
																						604	37.5045	28.8761	-0.00821874	237.2	0.0780683	nan	9.22055	1				332	5.70361	14.862	-0.0084215	243.069	0.0293677	nan	7.76958	1
																						604	124.13	31.0638	-0.00292103	83.8494	0.156471	nan	8.83646	1				332	79.4392	45.1717	-0.00386313	111.12	0.061864	nan	9.79735	1
																						604	67.414	43.156	-0.00441007	126.952	0.146254	nan	6.06814	1				332	69.8796	13.2876	-0.00367529	105.682	0.0941686	nan	5.39994	1
																						605	132.273	34.4951	-0.00439847	126.616	0.0986866	nan	7.35886	1				332	72.8434	34.7927	-0.00172907	49.346	0.343841	nan	5.23667	1
																						606	40.3285	12.8687	-0.0045791	131.845	0.0882891	nan	10.7766	1				333	88.6178	35.745	-0.00363907	104.634	0.127182	nan	7.73483	1
																						606	81.563	25.5422	-0.00499913	144.003	0.0766479	nan	10.6068	1				333	118.397	22.0488	-0.00291037	83.5407	0.264721	nan	5.21717	1
																						606	107.865	25.2289	-0.00495232	142.648	0.215149	nan	6.18495	1				333	86.1583	28.4116	-0.00401035	115.381	0.19671	nan	7.2711	1
																						607	5.57164	38.6365	-0.00650686	187.647	0.110723	nan	4.47524	1				333	142.824	32.7162	-0.00315117	90.5109	0.178609	nan	6.39429	1
																						607	6.69324	46.5423	-0.00505005	145.477	0.118715	nan	4.17094	1				333	34.0666	51.1127	-0.00360636	103.687	0.0542961	nan	11.3483	1
																						607	141.619	48.7564	-0.00385828	110.979	0.0768981	nan	9.70825	1				334	14.9423	14.336	-0.00364091	104.687	0.0885213	nan	5.26241	1
																						607	111.899	29.917	-0.00440954	126.937	0.358333	nan	3.20008	1				334	29.0759	24.6445	-0.00364445	104.79	0.247125	nan	6.33001	1
																						607	121.624	42.1911	-0.00464447	133.737	0.164349	nan	5.40455	1				334	111.945	42.2983	-0.00384873	110.703	0.0870027	nan	7.2787	1
																						608	53.7865	10.4212	-0.00394874	113.598	0.10735	nan	13.6787	1				334	52.4811	49.1457	-0.00378235	108.781	0.242338	nan	5.29094	1
																						609	7.58331	23.322	-0.00303031	87.0126	0.205016	nan	8.10855	1				334	102.306	14.1301	-0.00320589	92.0949	0.280119	nan	5.57793	1
																						609	115.096	29.766	-0.00460109	132.481	0.239763	nan	3.20008	1				334	69.6943	49.431	-0.00326738	93.8748	0.234365	nan	4.22572	1
																						610	80.4416	36.0896	-0.00442914	127.504	0.167263	nan	5.61739	1				335	46.8533	19.8157	-0.00536878	154.703	0.0868183	nan	8.32474	1
																						610	51.1629	45.4011	-0.00477922	137.638	0.065073	nan	9.82425	1				335	35.5289	12.6085	-0.00299414	85.9656	0.138898	nan	3.99281	1
																						610	118.361	46.4994	-0.00515333	148.467	0.112234	nan	5.40455	1				335	25.2187	18.832	-0.00299001	85.8461	0.34868	nan	6.97596	1
																						610	98.7089	51.8616	-0.00223914	64.1109	0.286596	nan	13.2653	1				335	63.9375	19.7353	-0.00251848	72.1967	0.180885	nan	8.38966	1
																						611	72.0673	30.5474	-0.00466805	134.42	0.0801818	nan	8.79712	1				335	90.071	22.283	-0.00303198	87.0608	0.266629	nan	3.99515	1
																						611	11.9885	11.3843	-0.00463094	133.345	0.0983087	nan	5.34059	1				335	118.187	38.5545	-0.0027071	77.6566	0.236052	nan	5.49765	1
																						612	114.092	7.43957	-0.00475443	136.92	0.110791	nan	5.33524	1				336	22.7195	50.9489	-0.00378715	108.921	0.21207	nan	5.49996	1
																						612	95.731	16.2761	-0.00402841	115.904	0.134618	nan	3.09191	1				336	106.649	20.8074	-0.00318919	91.6117	0.116003	nan	6.99415	1
																						612	23.8913	17.095	-0.00430312	123.856	0.0742303	nan	12.3502	1				336	40.0898	28.5546	-0.00317348	91.1567	0.123657	nan	6.09955	1
																						612	4.51514	42.9853	-0.00394507	113.492	0.164861	nan	4.17094	1				336	47.2099	45.2251	-0.00386514	111.178	0.16738	nan	5.6513	1
																						613	83.25	40.9546	-0.00469179	135.107	0.104485	nan	5.61739	1				337	131.109	32.6029	-0.00329222	94.5939	0.112748	nan	8.70366	1
																						613	125.722	44.2358	-0.00413344	118.945	0.0878396	nan	7.1154	1				337	78.6752	7.45813	-0.00388276	111.688	0.225692	nan	8.73484	1
																						614	39.6776	45.4781	-0.00508232	146.411	0.0651758	nan	11.4856	1				337	138.153	37.7158	-0.003883	111.695	0.0970641	nan	6.8419	1
																						614	18.7397	5.32895	-0.00459867	132.411	0.170213	nan	9.06891	1				337	22.8652	45.4509	-0.00374036	107.566	0.195857	nan	5.49996	1
																						614	69.9321	22.0134	-0.00418527	120.445	0.0943087	nan	8.79712	1				337	47.479	50.87	-0.00258002	73.9781	0.336887	nan	5.29094	1
																						615	91.0224	41.0502	-0.00448425	129.099	0.141977	nan	7.77297	1				337	119.189	53.2997	-0.00352564	101.351	0.0911663	nan	13.1726	1
																						616	136.424	36.3637	-0.00383008	110.163	0.11875	nan	13.2852	1				338	89.0375	12.4397	-0.00336633	96.7391	0.354096	nan	7.74405	1
																						616	119.401	7.9741	-0.00509967	146.914	0.0944904	nan	5.33524	1				338	53.8851	38.9732	-0.00342457	98.4249	0.23349	nan	4.87426	1
																						616	105.645	10.2469	-0.00421066	121.18	0.111932	nan	8.0545	1				339	9.57358	20.3006	-0.0047962	138.129	0.0936315	nan	7.67532	1
																						617	24.5247	36.3314	-0.00510322	147.016	0.104832	nan	7.84911	1				339	31.5504	12.2704	-0.00328978	94.5235	0.184759	nan	3.99281	1
																						617	94.4538	19.0919	-0.00470625	135.525	0.0803128	nan	3.09191	1				339	38.3387	38.971	-0.00639714	184.471	0.0637321	nan	7.21188	1
																						618	37.5698	29.6216	-0.00520348	149.918	0.0604416	nan	9.17591	1				339	140.424	20.6943	-0.0030359	87.1742	0.1556	nan	10.0052	1
																						618	122.685	50.6704	-0.00455533	131.157	0.0820053	nan	7.1154	1				339	63.5445	28.1157	-0.00661625	190.813	0.0519854	nan	5.52276	1
																						618	103.584	18.0333	-0.00415182	119.476	0.186944	nan	6.42767	1				339	31.662	36.2448	-0.00429455	123.608	0.183591	nan	7.21188	1
																						618	103.3	24.4546	-0.00475832	137.033	0.199646	nan	5.78093	1				339	39.7941	8.68573	-0.00318746	91.5616	0.206763	nan	5.79486	1
																						619	34.822	12.0695	-0.00441799	127.181	0.0776399	nan	14.7888	1				339	96.242	9.59961	-0.00379221	109.067	0.142858	nan	7.5695	1
																						620	28.3946	29.5026	-0.00469738	135.269	0.125126	nan	7.84911	1				340	116.91	14.6199	-0.00338603	97.3094	0.0954877	nan	5.8695	1
																						621	22.1858	4.38615	-0.003912	112.534	0.147802	nan	14.7888	1				340	97.319	46.7003	-0.00360771	103.726	0.145991	nan	11.1687	1
																						622	83.7004	24.8107	-0.00447854	128.934	0.109102	nan	12.1795	1				340	74.3997	27.8912	-0.00382099	109.9	0.151893	nan	4.82544	1
																						623	98.1676	21.7944	-0.00458216	131.933	0.0903738	nan	5.78093	1				340	68.5105	40.9448	-0.0029319	84.1638	0.216687	nan	4.26496	1
																						624	124.357	30.0425	-0.00406974	117.101	0.128978	nan	11.5418	1				340	68.4265	51.6075	-0.00344484	99.0117	0.269326	nan	6.29658	1
																						624	41.1381	35.8311	0.0016758	-47.8039	0.330573	nan	5.88607	1				341	26.9686	23.4987	-0.00354366	101.872	0.0715808	nan	12.1272	1
																						625	140.133	14.1023	-0.00459573	132.326	0.0994811	nan	3.89877	1				342	20.5021	11.7018	-0.00324061	93.0999	0.111395	nan	7.07811	1
																						625	19.7551	31.7948	-0.0038251	110.019	0.116426	nan	6.87731	1				342	93.6367	36.156	-0.00431773	124.279	0.0702934	nan	11.1687	1
																						625	90.4775	38.7738	-0.00539839	155.56	0.206451	nan	6.07543	1				342	71.4944	16.8289	-0.00392803	112.998	0.161271	nan	8.89983	1
																						625	89.4657	44.7643	-0.00543672	156.67	0.12803	nan	6.07543	1				342	130.565	22.3987	-0.0029668	85.1742	0.129167	nan	7.40423	1
																						626	51.2511	26.7762	-0.00540624	155.788	0.0603377	nan	7.90587	1				343	61.7809	18.7551	-0.00640318	184.646	0.0494548	nan	7.176	1
																						626	9.62524	36.4911	-0.00514179	148.133	0.128963	nan	11.1655	1				343	33.1256	48.4151	-0.00363619	104.551	0.0565807	nan	10.7873	1
																						626	74.2174	44.5587	-0.00408074	117.419	0.0952942	nan	8.61171	1				343	109.37	11.9365	-0.0038764	111.504	0.18978	nan	6.15973	1
																						626	108.342	49.8064	-0.0048623	140.042	0.0537342	nan	7.84848	1				343	13.7644	13.8704	-0.00373158	107.312	0.129434	nan	7.07811	1
																						626	132.901	37.9777	-0.00393076	113.078	0.161223	nan	8.27321	1				343	117.903	50.3427	-0.00334111	96.0092	0.114471	nan	11.5003	1
																						627	43.6683	17.3752	-0.00491596	141.596	0.0724069	nan	9.4528	1				344	118.263	23.0787	-0.00393171	113.105	0.114555	nan	7.08306	1
																						627	51.3451	42.4818	-0.00461895	132.998	0.0850926	nan	12.1826	1				344	44.4196	14.1991	-0.00452069	130.154	0.221387	nan	5.95776	1
																						627	126.205	51.8349	-0.00483696	139.309	0.107142	nan	7.84339	1				344	36.9727	15.9543	-0.00315042	90.4893	0.293585	nan	6.55537	1
																						627	125.264	9.18005	-0.00357475	102.772	0.181939	nan	15.6629	1				344	43.5752	20.0967	-0.00342182	98.3456	0.274025	nan	3.39836	1
																						628	100.676	51.4855	0.00169087	-48.2401	0.329332	nan	7.84848	1				344	58.0247	27.9325	-0.00558326	160.912	0.128573	nan	5.52276	1
																						628	39.086	9.10727	-0.00504419	145.308	0.0692653	nan	9.4528	1				344	64.9116	38.6563	-0.00356299	102.432	0.167715	nan	4.26496	1
																						628	127.302	44.0685	-0.00459466	132.295	0.119929	nan	7.84339	1				344	127.477	43.9712	-0.00397899	114.474	0.068916	nan	5.91309	1
																						629	14.6913	46.7891	-0.00509479	146.772	0.0906118	nan	11.4767	1				344	86.1304	51.722	-0.00379887	109.26	0.217834	nan	5.65692	1
																						629	15.217	26.6273	-0.00432731	124.556	0.0952908	nan	6.87731	1				345	46.2479	8.05126	-0.00373491	107.408	0.14768	nan	6.41392	1
																						629	143.422	30.7016	-0.00377483	108.564	0.266445	nan	12.7919	1				345	10.6017	7.01518	-0.00358628	103.106	0.314426	nan	4.21492	1
																						629	82.8144	45.0607	-0.00503639	145.082	0.0840962	nan	6.65781	1				345	140.004	13.4893	-0.00348807	100.263	0.0945493	nan	3.11035	1
																						629	44.6254	31.0893	-0.00458244	131.941	0.0911149	nan	5.88607	1				345	111.841	17.5789	-0.00377142	108.465	0.220568	nan	5.8695	1
																						630	143.885	13.0424	-0.00459993	132.448	0.0991111	nan	3.89877	1				345	94.833	24.8309	-0.00418913	120.556	0.119195	nan	6.6471	1
																						631	62.2828	30.2728	-0.00448677	129.172	0.118461	nan	8.9754	1				345	120.596	30.5124	-0.00381936	109.853	0.0717802	nan	7.79138	1
																						631	104.619	34.9111	-0.00430631	123.949	0.205886	nan	8.77901	1				345	70.475	30.6986	-0.00401334	115.468	0.365375	nan	4.82544	1
																						631	113.37	35.6144	-0.00492113	141.746	0.168695	nan	8.77901	1				345	72.8814	39.6121	-0.00410065	117.995	0.304919	nan	4.12421	1
																						632	18.9551	15.1117	-0.00490116	141.168	0.0810131	nan	12.1071	1				345	94.4449	13.8986	-0.00311141	89.3601	0.267486	nan	6.19558	1
																						632	71.1191	31.8468	-0.00555717	160.157	0.235029	nan	5.57653	1				346	5.67415	32.7015	-0.00608094	175.318	0.0956843	nan	9.49317	1
																						632	6.33861	37.0555	-0.00540872	155.859	0.0865528	nan	12.8261	1				346	17.5693	4.96554	-0.00332261	95.4735	0.192634	nan	7.26286	1
																						632	94.0103	37.0038	-0.00393981	113.34	0.137234	nan	7.1141	1				347	137.129	25.8259	-0.00372277	107.057	0.077915	nan	7.40423	1
																						633	90.6652	19.0524	-0.00433667	124.827	0.135098	nan	5.47801	1				347	67.6476	45.5773	-0.00369023	106.115	0.151515	nan	7.4422	1
																						633	39.7675	21.8057	-0.00453741	130.638	0.0897843	nan	6.05115	1				347	72.553	7.99226	-0.00395534	113.789	0.0883242	nan	7.73322	1
																						633	57.0467	43.631	-0.00488362	140.66	0.0635684	nan	12.473	1				348	34.1182	8.72662	-0.0028694	82.3548	0.104818	nan	5.88102	1
																						634	123.44	8.99578	-0.00873055	252.015	0.0643675	nan	9.43222	1				348	87.8865	28.1122	-0.00754771	217.776	0.104246	nan	7.68249	1
																						634	93.9376	29.89	0.00173217	-49.4358	0.357317	nan	7.1141	1				348	100.27	42.2836	-0.00506247	145.837	0.164847	nan	9.70884	1
																						635	10.9779	24.568	-0.00504675	145.382	0.107163	nan	12.3717	1				348	109.73	4.99267	-0.00327854	94.198	0.310623	nan	6.82045	1
																						635	135.542	47.7987	-0.00377176	108.475	0.097803	nan	12.8218	1				348	37.2027	34.3471	-0.00342769	98.5154	0.138794	nan	6.29956	1
																						635	122.72	47.8023	-0.00340541	97.8705	0.220747	nan	5.02485	1				348	28.3927	35.0562	-0.00340029	97.7223	0.162994	nan	6.01634	1
[truncated: 4,420 more rows]

## Sheet: Supplementary Fig 6c
														qPCR
															Control	dsRNA 3 days	dsRNA 6 days
															1	0.464517	0.59287

[truncated: 6 more sheets: Supplementary Fig. 6e, Supplementary Fig. 9c, Supplementary Fig. 9e, Supplementary Fig. 14d, Supplementary Fig. 14f, Supplementary Fig. 18h]
